# Supplementary material for: Collectivism, face concern and Chinese-style lurking among university students: the moderating role of trait mindfulness
Source: Front Psychol. 2024 Feb 21;15:1298357. doi: 10.3389/fpsyg.2024.1298357 (PMC10915208; doi:10.3389/fpsyg.2024.1298357)
Supplement: Supplementary file 1 [file Data_Sheet_1.CSV]

No	Q1	Q2	Q3	Q4	Q5	Q6	LB1	LB2	LB3	LB4	LI1	LI2	LI3	LI4	LI5	LI6	LI7	LI8	LI9	FC1	FC2	FC3	FC4	FC5	FC6	CL1	CL2	CL3	CL4	CL5	CL6	CL7	CL8	TM1	TM2	TM3	TM4	TM5	TM6	TM7	TM8	TM9	TM10	TM11	TM12	TM13	TM14	TM15	FE1
1	1	2	4	2	5	3	5	5	4	4	5	4	4	4	4	4	4	4	4	4	4	4	4	4	4	4	4	4	4	3	5	5	5	3	5	1	3	4	5	5	4	5	5	5	5	4	3	6	2
2	2	2	6	1	3	4	2	1	4	3	4	4	3	2	2	1	4	2	3	4	4	5	5	5	5	4	4	3	4	4	4	4	3	4	3	4	3	3	5	5	5	4	5	3	5	3	4	6	2
3	1	2	6	2	1	3	3	4	5	1	3	3	3	3	3	3	3	3	1	1	1	1	1	5	1	5	5	3	5	1	1	5	3	6	6	6	1	6	1	6	6	6	6	6	6	5	6	6	1
4	2	2	6	1	2	3	3	3	3	3	3	3	3	3	4	4	2	2	2	2	4	4	4	4	4	4	4	3	3	2	4	4	4	4	4	4	5	5	5	5	5	5	5	5	5	5	5	5	4
5	2	2	4	1	3	3	4	3	4	3	4	3	4	3	4	3	3	3	3	4	3	3	3	3	4	3	3	4	3	4	4	3	4	5	4	4	4	5	4	5	4	5	4	5	4	5	4	5	4
6	2	3	6	1	5	3	3	3	3	2	3	4	2	2	2	2	2	2	2	4	3	2	4	4	4	5	5	2	2	1	2	2	1	4	5	5	4	3	3	5	5	6	6	3	6	3	3	6	4
7	2	2	6	1	2	3	4	5	4	2	3	3	3	3	4	3	2	2	1	5	5	5	5	5	4	3	3	3	4	2	2	2	4	4	3	5	5	6	4	3	4	5	5	4	5	5	5	5	4
8	1	2	6	2	2	3	4	2	4	2	3	3	3	4	2	4	3	4	2	2	4	4	4	4	4	3	4	2	4	2	3	3	4	4	3	5	3	4	5	3	4	5	4	5	4	3	4	5	4
9	1	2	6	1	3	3	3	2	2	3	4	4	2	2	3	3	2	2	1	4	4	4	4	4	4	4	4	4	4	2	3	4	1	5	4	3	5	4	5	5	5	5	5	5	5	4	3	5	3
10	1	2	4	1	4	3	4	4	4	3	5	5	4	5	4	5	4	4	4	5	4	5	5	4	4	5	4	4	4	5	4	5	4	5	6	5	5	5	6	5	5	6	5	5	5	6	5	5	5
11	2	2	6	1	4	3	2	4	5	4	4	3	3	3	3	3	3	3	2	4	4	4	4	4	4	5	5	5	5	4	4	4	5	3	5	3	5	5	4	5	5	4	5	6	5	3	5	6	4
12	2	2	6	1	1	3	4	5	5	5	5	5	5	5	5	5	5	5	5	5	5	5	5	5	5	3	1	5	5	5	5	5	5	2	2	2	2	2	2	2	2	2	2	2	2	2	2	2	4
13	2	3	6	1	3	4	4	4	4	4	4	4	4	4	4	4	4	3	1	4	4	4	4	4	4	4	4	3	3	3	3	4	4	5	5	5	5	6	5	5	5	3	3	4	5	1	4	5	4
14	1	2	6	1	4	3	1	2	4	4	4	4	3	3	4	4	4	3	3	5	4	4	4	4	4	4	4	4	4	4	4	4	4	5	5	5	5	5	5	5	5	5	5	5	5	5	5	5	4
15	2	2	4	1	3	3	3	4	2	1	2	2	3	3	2	3	5	4	1	4	3	5	5	5	5	4	5	5	5	3	4	4	5	5	5	5	5	5	5	3	4	2	3	3	4	5	3	5	4
16	2	2	6	1	5	3	4	3	4	3	4	4	4	3	3	3	2	2	2	4	4	3	4	4	3	4	4	3	4	2	2	4	4	4	5	5	5	5	4	5	5	5	5	5	4	5	5	6	3
17	1	2	2	1	4	3	3	4	4	2	3	3	3	3	3	3	3	3	3	3	3	3	3	3	3	3	3	3	3	3	3	3	3	4	4	4	4	4	4	4	4	4	4	4	4	4	4	4	3
18	2	2	3	1	2	3	4	2	4	1	4	4	4	3	2	4	4	2	2	4	4	4	2	5	5	4	2	2	4	2	3	5	4	5	4	5	4	3	5	3	4	5	5	5	5	2	4	6	2
19	2	2	6	2	3	3	5	5	5	5	5	5	4	4	4	4	4	4	4	4	4	4	4	4	4	4	4	4	4	4	4	4	4	5	5	5	5	5	5	5	5	5	5	5	5	5	5	5	4
20	1	2	4	1	3	3	2	3	2	4	4	4	4	3	2	2	3	4	2	4	4	4	4	4	4	4	4	2	4	4	4	4	4	3	4	4	2	2	4	4	2	3	3	3	4	3	3	4	4
21	2	3	6	1	2	3	4	4	5	5	4	4	4	4	5	4	4	4	4	5	4	5	4	5	4	4	4	4	5	4	4	4	4	5	6	5	5	6	5	5	5	5	5	6	6	5	5	4	5
22	2	2	2	1	2	2	2	4	5	5	5	5	4	4	3	3	4	4	4	4	5	4	5	4	5	4	5	2	1	2	1	4	2	6	1	3	3	6	4	5	6	5	6	4	6	1	2	6	5
23	1	2	2	1	1	3	2	3	2	2	2	1	2	2	2	2	2	2	1	5	5	5	4	5	4	3	3	3	4	1	3	5	5	3	3	3	5	3	6	3	3	2	3	3	4	3	3	6	5
24	1	4	6	2	5	4	5	1	4	1	5	1	5	5	1	5	1	5	1	1	5	5	1	5	5	1	1	5	5	1	1	5	5	1	1	6	6	1	6	1	6	1	6	1	6	1	6	1	1
25	1	3	4	2	2	4	2	3	3	3	3	3	3	3	3	3	3	3	3	4	4	5	4	4	4	4	4	5	5	4	3	4	4	5	4	5	4	4	5	5	5	5	5	5	4	4	4	4	4
26	2	2	1	1	3	3	1	1	1	2	4	4	1	1	1	1	1	1	1	5	5	5	5	5	4	5	5	5	5	2	3	3	3	4	6	3	2	4	5	6	6	6	6	3	5	1	1	5	2
27	2	3	6	1	3	3	4	3	4	4	4	4	4	4	2	3	2	3	3	4	4	4	4	4	4	4	4	4	4	3	4	5	4	3	3	4	4	4	5	5	5	5	4	5	5	4	3	5	4
28	2	2	3	1	2	2	2	1	3	4	3	3	3	3	1	3	1	3	1	4	4	3	4	4	4	4	4	2	3	3	4	3	4	4	5	3	5	3	5	5	4	3	5	4	6	5	4	6	4
29	2	2	4	1	2	3	4	4	4	2	4	3	3	3	3	3	3	3	2	4	4	4	3	4	4	4	4	4	4	4	4	4	4	4	4	4	4	4	4	4	4	4	4	4	4	4	4	4	4
30	1	2	6	2	3	2	4	3	3	4	2	4	3	3	3	2	3	4	3	3	3	4	3	3	4	4	3	3	3	2	3	4	3	3	5	4	3	5	5	3	4	3	3	5	4	4	4	5	2
31	2	3	6	2	2	3	2	2	5	4	4	4	4	4	4	4	4	4	4	4	4	4	4	4	4	4	4	3	3	3	3	4	4	5	5	5	5	5	2	5	5	5	5	4	6	4	5	5	4
32	1	2	3	1	1	2	4	2	5	2	3	4	4	3	2	4	3	2	2	4	4	3	4	5	3	4	4	4	4	3	4	4	4	4	5	3	4	5	4	4	5	5	4	5	4	4	3	4	5
33	2	2	6	2	3	3	2	2	3	4	3	3	2	2	2	2	2	2	2	4	4	4	4	4	4	4	4	4	4	4	4	4	4	2	5	5	5	5	3	3	4	4	3	4	4	3	4	4	3
34	1	2	6	2	3	2	2	2	1	2	2	2	1	2	2	2	3	2	2	2	1	2	1	2	1	2	2	2	2	1	2	1	2	2	1	2	2	2	1	2	3	3	2	1	3	2	1	3	2
35	2	2	6	1	2	2	3	2	3	4	3	3	4	3	4	3	3	3	2	4	4	4	4	4	4	4	4	3	3	3	3	3	3	4	5	5	5	5	3	4	4	4	4	4	4	4	4	5	4
36	2	2	3	1	2	2	4	4	5	3	3	3	3	3	3	3	3	3	2	4	3	4	3	4	3	4	5	3	4	2	3	4	4	3	3	3	2	5	3	3	3	4	4	4	4	3	3	4	4
37	2	2	6	1	2	3	4	4	3	4	4	4	4	4	4	4	4	4	2	4	4	4	4	4	4	4	4	4	4	3	3	4	4	5	3	4	5	5	2	3	3	3	5	5	6	2	4	6	4
38	1	2	4	2	2	2	2	4	5	5	4	4	3	2	3	3	2	2	1	5	5	5	5	5	5	5	5	5	5	5	5	5	5	4	1	4	2	5	6	3	5	5	5	4	3	3	5	6	5
39	1	3	6	1	4	3	4	3	4	4	3	3	3	3	3	3	2	2	1	4	3	4	3	4	4	3	3	4	3	2	4	4	4	4	4	3	3	4	4	3	4	4	3	4	4	5	5	4	3
40	2	2	2	1	1	2	5	5	5	5	5	5	5	5	5	5	5	5	5	3	3	3	3	3	3	3	3	3	3	3	3	3	3	3	3	4	3	4	4	4	4	5	5	5	5	3	3	6	5
41	2	2	2	1	3	2	4	2	2	4	3	3	2	2	2	2	2	2	1	4	2	2	5	4	4	4	4	1	4	4	4	4	2	5	3	5	5	5	3	5	4	4	4	3	4	4	3	4	2
42	2	1	2	1	1	1	2	3	2	2	2	2	2	2	2	1	2	1	3	2	3	2	2	2	2	1	2	3	2	2	3	2	3	1	2	3	3	2	2	3	2	2	3	2	2	1	3	2	2
43	2	2	2	1	3	2	3	2	2	4	3	3	4	4	1	1	3	3	1	2	4	4	4	5	5	3	3	5	5	3	3	4	3	1	1	1	3	1	1	1	1	1	1	1	1	1	1	1	5
44	1	2	2	1	3	1	2	2	3	4	2	2	2	3	3	2	3	3	1	4	4	4	4	4	4	3	3	4	4	4	5	5	5	4	4	4	5	3	3	3	4	3	3	4	3	2	3	5	3
45	1	2	6	2	4	3	3	3	3	3	3	3	3	3	3	3	3	3	3	3	3	3	3	3	3	3	3	3	3	3	3	3	3	4	4	4	4	4	4	4	4	4	4	4	4	4	4	4	3
46	2	2	3	1	1	3	3	2	4	3	3	3	3	3	3	3	3	3	1	3	3	3	4	4	3	4	3	3	3	4	3	4	4	5	5	4	4	5	5	4	4	4	4	3	4	4	3	5	2
47	1	2	2	1	3	2	3	4	4	2	2	2	4	4	2	2	2	2	1	2	2	4	4	4	1	4	3	2	2	2	2	4	2	2	5	2	5	2	5	2	2	2	2	5	2	5	2	4	2
48	1	2	3	1	1	2	5	5	5	1	5	5	3	3	3	3	2	2	3	1	1	1	1	1	1	4	5	5	5	1	4	3	4	1	3	3	1	3	3	1	1	5	5	3	1	1	1	3	1
49	1	2	2	1	3	1	4	4	5	4	4	4	4	4	4	4	4	4	4	4	4	4	4	4	4	3	3	4	4	3	4	4	2	3	3	5	4	3	4	4	4	4	4	4	4	3	4	4	4
50	1	2	6	1	3	3	5	2	5	1	5	5	1	1	2	2	2	2	1	4	1	4	5	5	1	5	5	5	4	2	4	5	2	5	6	3	2	3	4	2	2	5	5	2	6	4	2	6	2
51	2	2	2	1	2	2	3	2	2	2	2	2	2	2	2	2	2	2	2	3	3	4	4	4	4	4	4	3	4	4	3	4	4	5	5	5	5	5	5	5	5	5	5	5	5	3	4	5	4
52	2	2	2	1	3	3	2	2	2	2	2	2	2	2	2	2	2	2	1	2	2	2	2	4	3	4	4	2	3	3	2	3	2	4	4	4	4	4	4	4	4	5	5	5	5	5	5	5	2
53	1	2	3	1	4	3	4	4	2	4	3	3	4	2	3	3	3	3	2	4	4	4	4	4	4	4	4	3	4	2	4	4	4	2	2	2	2	3	5	2	3	3	3	3	2	2	2	4	4
54	2	2	2	1	3	2	3	2	3	4	3	4	3	3	3	3	2	2	1	4	4	4	4	5	4	3	4	4	4	3	2	4	4	3	5	5	4	3	5	5	4	3	3	5	5	3	4	4	4
55	2	2	2	1	2	3	3	4	3	2	3	3	4	4	4	4	4	4	2	3	4	3	4	4	4	4	4	3	3	3	4	4	4	4	5	5	4	4	6	4	4	3	4	4	6	5	4	6	4
56	1	2	3	1	1	3	3	3	3	3	3	3	3	3	3	3	3	3	3	3	3	3	3	3	3	3	3	3	3	3	3	3	3	3	3	3	3	3	3	3	3	3	3	3	3	3	3	3	3
57	1	2	3	1	5	3	4	5	5	5	5	5	5	5	5	5	5	5	5	5	5	5	5	5	5	3	1	1	2	3	5	5	4	1	2	3	2	1	3	1	3	1	2	4	4	3	3	4	5
58	2	2	3	1	3	3	2	4	3	3	3	3	3	3	3	3	3	3	3	4	4	4	4	4	3	4	4	4	4	4	4	4	4	3	4	6	4	5	6	6	5	2	3	4	6	3	4	6	4
59	1	2	4	1	5	3	2	2	4	4	4	4	4	4	4	4	4	4	4	4	4	4	4	4	4	4	4	4	4	4	4	4	4	5	5	5	5	5	5	5	5	5	5	5	5	5	5	5	2
60	2	2	6	1	3	2	4	3	4	3	3	3	3	3	3	3	3	3	3	4	4	3	4	4	4	4	4	3	3	1	2	3	3	5	5	3	5	3	3	3	4	5	6	3	1	5	3	6	4
61	2	1	4	1	3	2	4	4	2	3	2	1	5	5	4	4	4	4	2	3	4	4	5	5	4	5	5	3	3	2	3	4	3	3	5	4	4	4	5	6	5	5	4	3	4	4	4	4	3
62	2	2	2	1	2	2	4	2	3	5	3	3	2	1	1	1	1	1	1	4	4	5	5	5	2	5	4	2	5	3	4	4	4	3	4	3	4	3	6	4	3	2	4	3	5	5	3	6	4
63	1	2	4	1	2	2	3	4	5	5	5	5	4	4	4	4	4	4	3	4	4	4	4	4	4	4	4	4	4	3	4	4	4	4	4	2	3	4	5	3	3	4	4	4	4	3	2	3	4
64	2	2	3	1	3	4	4	3	2	2	2	4	2	2	2	2	2	2	2	3	3	4	4	4	4	4	4	4	4	4	4	4	4	4	4	4	4	4	4	4	4	4	4	4	4	4	4	4	4
65	2	2	3	1	1	2	4	5	5	5	3	3	3	3	3	3	3	3	3	4	4	4	5	5	5	1	1	2	2	5	5	5	4	5	5	5	3	5	4	5	4	5	6	5	6	4	5	6	4
66	1	2	3	1	1	3	4	4	5	4	5	5	5	5	5	5	5	5	5	4	4	3	4	5	3	4	4	4	3	3	4	4	4	3	5	5	4	5	4	5	4	5	6	3	5	4	4	6	3
67	2	2	3	1	1	2	4	4	5	2	4	3	3	3	3	3	3	3	2	2	2	2	3	5	2	4	5	2	4	2	3	4	3	4	5	3	3	6	6	5	3	3	3	3	6	2	2	6	4
68	1	2	3	1	1	3	4	2	4	4	4	3	2	2	3	3	2	3	3	4	4	4	3	4	5	4	4	3	4	4	4	4	4	3	5	2	2	2	5	3	2	2	3	3	5	3	2	4	4
69	2	2	3	1	5	2	3	5	4	3	4	4	5	5	2	2	4	4	2	4	4	5	4	5	3	4	4	4	3	4	2	4	4	5	4	5	4	5	4	4	5	3	2	5	3	5	3	5	4
70	2	2	3	1	1	3	3	5	5	3	4	3	4	3	4	4	3	3	3	4	4	4	3	5	5	5	3	4	4	3	4	5	4	4	3	4	3	5	3	3	2	2	2	4	5	5	3	5	2
71	2	2	3	1	3	3	5	4	3	2	3	3	3	3	1	2	2	2	1	4	4	4	5	5	1	4	3	2	4	2	2	4	4	2	3	3	4	3	6	5	5	3	4	3	5	3	2	5	4
72	2	2	3	1	1	3	3	4	3	3	3	3	3	3	3	3	3	3	2	4	4	5	5	4	4	4	4	3	3	2	2	4	3	3	5	5	3	5	5	5	4	4	5	3	5	6	4	6	4
73	2	2	3	1	2	3	3	2	2	1	4	3	4	3	3	3	2	2	2	4	3	4	5	5	4	5	5	4	3	2	3	4	3	5	6	4	5	4	5	6	5	5	5	6	6	4	4	6	3
74	2	2	2	1	3	3	4	4	3	2	3	3	3	3	3	3	3	3	4	2	2	2	4	4	3	4	4	2	2	3	3	4	4	3	5	3	3	4	4	4	3	4	4	3	4	5	2	5	2
75	1	2	3	1	3	2	4	5	5	4	5	5	5	5	5	5	5	5	5	1	1	1	1	1	2	5	5	3	3	1	3	5	5	4	4	5	5	3	3	3	4	3	4	3	3	3	3	4	2
76	1	2	2	1	2	2	3	3	3	3	3	3	3	3	3	3	3	3	2	4	4	5	5	5	5	3	3	2	3	4	3	4	1	5	3	3	3	5	4	4	3	1	4	5	5	2	3	6	4
77	2	2	3	1	1	3	2	2	4	4	4	4	3	5	1	1	2	2	1	4	4	5	5	5	4	4	4	3	3	3	3	3	3	5	6	6	6	2	6	5	5	5	5	5	5	3	5	6	1
78	1	2	2	1	2	1	2	2	4	2	2	2	2	2	2	2	2	2	1	4	4	5	5	4	5	4	4	4	4	4	4	5	4	4	4	4	6	3	5	6	6	6	6	5	6	3	4	6	4
79	2	2	3	1	2	2	1	1	1	2	2	3	2	2	2	2	2	2	2	4	4	4	4	5	5	4	4	4	4	4	4	4	4	5	5	4	5	5	5	5	5	5	5	5	5	4	5	6	4
80	1	2	3	2	2	3	2	4	2	1	4	3	2	3	2	3	4	2	2	4	2	2	1	3	2	3	4	2	4	1	4	4	4	4	4	3	1	6	5	3	3	5	3	5	6	1	3	6	4
81	1	2	3	1	4	4	3	2	5	5	4	4	2	1	2	1	4	2	3	5	5	5	4	5	5	4	4	1	2	1	4	4	5	1	5	2	1	1	1	1	2	1	1	2	2	1	3	5	5
82	2	2	2	1	3	2	3	3	4	3	4	3	3	3	2	2	2	2	2	4	4	3	4	4	4	4	4	4	4	3	3	4	4	5	4	3	4	3	5	5	5	5	5	3	4	4	3	6	4
83	2	2	2	1	2	3	4	4	4	4	3	4	3	3	3	3	3	3	4	3	3	3	4	4	4	4	4	3	4	4	4	4	4	4	4	4	4	3	4	4	3	3	4	3	4	4	4	4	3
84	2	2	3	1	1	2	4	4	4	2	3	3	3	3	3	3	2	2	1	3	3	4	2	4	3	4	4	2	4	5	4	3	3	4	5	4	5	5	6	5	4	5	5	4	5	5	5	6	4
85	2	2	4	1	2	2	4	4	4	4	4	4	4	4	4	4	4	4	4	4	4	4	4	4	4	4	4	4	4	4	4	4	4	5	5	5	5	5	5	5	5	5	5	5	5	5	5	5	4
86	1	2	3	1	2	4	4	3	4	4	2	2	2	2	2	2	2	1	1	4	4	5	4	4	4	4	4	4	4	3	4	4	4	4	4	3	3	4	4	5	4	3	4	3	3	2	3	6	4
87	2	2	6	2	1	2	4	2	4	4	2	3	2	2	2	2	2	2	1	4	4	4	4	4	5	5	5	4	4	3	4	4	5	4	3	5	5	2	5	5	5	3	5	5	4	2	4	6	4
88	2	2	2	1	3	2	3	2	2	4	2	2	2	2	2	3	2	2	1	4	4	4	4	4	5	4	4	4	4	4	4	4	4	3	3	4	4	4	4	3	3	4	4	3	4	2	2	3	4
89	2	2	3	1	2	2	3	2	2	4	4	4	4	4	4	4	4	4	2	4	3	4	4	4	4	4	4	3	4	2	4	4	4	4	4	3	4	4	5	5	3	5	5	5	5	3	3	4	3
90	2	2	6	1	3	4	4	4	5	3	3	3	3	3	3	3	4	3	4	2	3	4	4	4	4	4	5	3	4	1	4	5	3	5	5	6	2	2	6	6	6	6	6	5	6	3	6	6	4
91	2	2	2	1	5	2	5	5	5	5	5	5	5	5	5	5	5	5	3	3	4	4	4	4	4	5	4	2	2	3	4	5	5	3	3	4	5	3	3	4	4	5	5	3	6	5	2	6	5
92	1	2	2	1	1	3	4	4	2	2	2	3	4	4	2	2	2	2	1	4	4	4	2	4	4	4	4	2	4	2	4	4	2	5	5	3	3	3	3	4	4	4	2	2	5	1	4	4	4
93	2	2	2	1	2	3	3	4	3	2	1	3	5	2	4	3	2	5	4	3	3	2	4	1	5	1	2	2	4	3	1	1	5	2	3	3	5	1	6	4	2	6	4	2	6	1	5	2	1
94	1	2	2	1	2	3	4	2	5	4	5	5	5	5	5	5	5	5	5	4	4	5	4	4	5	3	3	1	1	1	5	4	2	2	3	5	1	2	5	3	3	6	6	3	6	6	3	6	3
95	2	2	6	1	3	3	4	4	4	4	4	4	4	4	2	2	4	4	4	4	4	4	4	4	4	4	5	3	2	4	4	4	4	4	3	3	5	3	5	3	3	4	2	3	6	4	2	5	2
96	1	2	4	1	2	3	3	2	3	3	3	4	3	3	4	4	4	4	2	2	2	2	2	4	2	4	4	4	4	4	5	5	4	4	4	5	4	3	5	5	4	4	5	4	6	5	5	6	2
97	2	2	3	1	3	2	2	4	1	3	1	5	2	4	5	2	4	4	2	2	4	1	2	2	5	4	1	5	5	1	2	4	2	1	4	2	3	5	3	2	5	2	3	3	2	5	3	3	5
98	2	2	2	1	5	3	2	2	2	3	2	1	1	2	2	2	1	1	1	4	4	4	4	5	5	5	5	2	2	2	2	4	4	4	4	3	5	5	3	4	4	5	5	6	4	5	4	6	4
99	2	2	4	1	2	2	2	4	4	2	3	3	2	3	3	3	3	3	2	2	4	4	4	4	4	4	4	4	4	4	4	4	4	4	4	5	5	5	5	5	5	5	5	4	5	3	5	5	2
100	2	2	4	1	2	2	3	4	5	4	3	3	2	3	1	2	4	4	3	5	5	5	5	5	4	4	4	4	5	5	4	4	4	3	3	4	4	3	3	3	3	3	4	3	5	4	3	4	3
101	2	2	2	1	2	2	4	5	4	3	4	4	3	3	2	2	4	4	2	4	5	5	4	4	4	4	4	4	4	3	4	4	4	2	5	3	5	5	2	3	5	5	5	2	5	3	5	5	4
102	1	2	6	1	3	2	4	4	4	4	5	3	4	4	3	4	5	3	2	4	2	4	2	5	3	3	4	5	3	4	4	3	4	5	4	4	5	5	4	5	4	5	4	5	4	5	4	4	4
103	2	2	2	1	2	2	4	4	4	4	3	3	2	2	2	2	3	3	4	4	4	4	4	4	4	4	4	4	4	4	3	3	3	3	4	4	5	5	6	5	4	3	4	5	5	3	3	6	3
104	2	2	4	1	3	3	3	1	1	1	3	3	3	3	1	1	3	3	3	3	4	2	4	4	3	4	4	4	4	4	5	5	4	5	5	5	5	5	4	5	5	5	5	6	6	5	5	6	2
105	1	2	2	1	3	3	3	3	4	4	4	4	3	3	3	3	2	3	3	4	4	5	5	5	3	4	4	4	4	4	4	5	4	3	3	3	4	3	2	3	2	3	2	3	3	2	1	5	4
106	2	2	4	1	1	3	5	5	5	1	5	5	5	5	5	5	5	5	5	2	2	5	5	5	5	3	2	1	3	1	2	5	4	5	5	6	1	1	5	1	5	4	5	1	6	1	5	6	4
107	1	2	2	1	2	2	4	4	3	3	2	2	2	2	2	2	2	2	2	4	4	4	4	4	4	3	3	3	3	3	4	4	4	4	4	4	4	4	4	4	4	4	4	4	4	4	4	4	4
108	2	2	3	1	3	2	3	4	3	4	4	4	4	4	4	4	3	4	4	4	4	4	5	5	5	5	5	3	4	3	2	4	4	2	2	3	3	3	3	3	3	3	3	3	2	6	5	1	5
109	2	2	4	1	4	2	1	1	2	4	3	2	2	2	2	2	2	2	1	4	4	2	4	4	3	5	4	4	4	3	3	4	4	5	5	5	5	4	3	5	5	5	5	4	5	4	5	4	4
110	2	2	6	1	1	3	4	2	4	5	4	4	2	2	2	2	2	2	1	5	5	5	5	5	5	4	4	1	4	4	4	4	4	5	2	2	2	3	3	2	2	3	3	1	3	1	1	5	5
111	2	3	6	1	2	4	4	5	5	2	5	5	3	3	2	2	3	3	3	1	1	4	5	3	1	4	4	2	4	3	3	4	3	6	5	6	3	6	3	5	5	5	5	5	6	4	5	6	1
112	1	2	2	1	1	1	3	4	4	3	3	2	3	2	3	2	3	2	2	4	4	4	4	4	3	4	3	3	3	4	3	4	4	5	4	3	4	3	4	4	4	5	4	4	5	3	3	4	4
113	1	2	3	1	3	4	4	2	2	4	4	4	4	4	4	4	4	4	2	5	5	5	5	4	3	4	4	4	4	4	4	4	4	4	4	5	5	4	5	5	5	4	5	4	4	5	5	6	4
114	2	2	2	1	3	2	4	2	1	4	3	3	4	4	2	2	2	2	1	4	4	4	5	5	4	4	4	4	3	4	4	5	5	3	3	4	3	2	2	3	3	4	4	3	6	4	3	5	4
115	1	2	3	1	2	2	3	1	3	2	3	3	3	3	3	3	3	3	3	4	4	4	4	4	4	3	4	3	4	3	4	4	4	4	3	3	4	3	3	4	3	4	3	4	3	3	4	4	2
116	2	2	3	1	1	3	4	4	5	4	3	3	3	3	3	3	3	3	2	4	4	4	3	4	4	5	5	4	3	2	3	4	4	3	3	5	2	2	3	3	4	3	3	3	3	2	3	5	4
117	2	2	2	1	2	3	4	3	3	4	4	4	4	4	4	4	4	4	2	4	2	2	2	4	2	4	2	4	3	2	4	2	4	4	5	5	5	3	2	2	3	3	3	5	3	2	4	6	4
118	2	2	6	1	3	3	4	4	4	4	4	4	4	4	4	4	4	4	2	3	3	4	3	4	2	4	4	2	4	2	3	3	3	3	5	4	2	3	5	5	3	5	5	4	3	4	4	3	3
119	2	2	2	1	2	3	4	4	5	4	5	4	5	4	4	3	3	3	4	4	5	5	5	4	4	4	5	2	3	4	4	5	5	2	4	3	5	5	4	5	3	3	3	3	6	2	3	6	5
120	2	2	6	1	2	3	4	2	4	4	4	2	2	4	4	4	4	4	3	4	4	4	4	5	4	4	4	2	3	3	4	3	4	4	4	4	3	4	4	4	4	4	4	4	6	4	4	5	4
121	2	2	4	1	2	2	3	1	5	1	4	3	1	1	1	1	1	1	2	4	4	5	4	4	2	4	5	2	4	4	5	5	4	4	5	5	5	3	6	5	6	4	5	4	5	3	4	3	4
122	2	2	2	1	2	1	2	4	4	3	4	2	3	3	2	3	3	3	1	4	4	4	4	5	3	3	3	3	3	2	4	4	3	4	4	4	5	4	4	3	5	5	4	3	3	3	3	4	2
123	1	2	4	1	1	2	4	3	3	3	4	2	3	3	4	3	3	3	2	3	3	2	3	4	3	4	4	2	3	1	4	3	3	3	4	3	4	3	3	3	3	3	4	3	5	2	3	5	3
124	1	2	2	1	3	3	3	4	2	4	3	3	4	2	4	2	4	4	3	4	4	5	3	4	5	4	3	2	4	3	4	4	4	5	2	5	5	3	5	2	5	3	3	5	2	5	3	5	4
125	2	2	2	1	2	3	2	1	1	2	2	2	2	2	1	1	1	1	1	4	4	5	5	5	4	4	5	2	3	1	3	5	5	6	5	5	6	5	6	6	6	5	6	4	6	4	5	6	4
126	2	2	6	1	3	3	2	2	5	1	5	5	5	5	5	5	5	5	5	1	1	1	5	5	5	5	5	5	5	5	5	5	5	6	5	6	1	5	1	1	6	4	4	6	6	6	6	6	1
127	2	2	2	1	3	2	2	3	3	3	3	3	3	3	3	3	3	3	3	3	3	3	3	3	3	3	3	3	3	3	3	3	3	4	4	4	4	4	4	4	4	4	4	4	4	4	4	4	3
128	1	3	4	1	2	2	3	3	3	4	4	4	4	4	4	4	4	4	4	3	4	3	4	3	4	4	4	4	4	3	4	5	5	4	5	5	4	4	6	4	5	6	5	6	5	4	5	5	4
129	1	2	2	1	2	3	4	4	5	5	5	4	5	4	4	4	4	4	4	4	4	4	4	4	4	4	4	4	4	4	4	4	4	3	3	3	3	3	3	3	3	3	4	3	4	2	3	4	4
130	2	1	1	1	1	1	2	2	2	2	2	2	2	2	2	2	2	2	2	3	3	3	3	3	3	3	3	3	3	3	3	3	3	4	4	4	4	4	4	4	4	4	4	4	4	4	4	4	3
131	1	3	4	1	2	3	4	4	4	3	3	3	4	4	3	3	3	3	2	4	4	2	5	4	4	2	3	3	3	4	5	5	3	5	5	3	4	4	4	5	3	3	4	4	6	4	4	6	2
132	2	2	2	1	2	1	4	2	2	4	2	4	3	2	2	2	3	3	2	5	4	3	3	4	4	4	3	3	3	2	4	4	3	4	4	4	4	3	3	4	5	5	5	5	4	3	3	5	4
133	2	2	2	1	1	3	5	2	1	2	1	1	1	1	1	1	1	1	1	4	4	4	5	5	4	5	5	4	4	2	4	4	3	3	5	3	5	4	5	5	3	4	4	2	4	2	3	2	4
134	2	2	4	1	2	2	2	2	4	2	3	2	3	4	4	2	4	4	2	4	3	4	3	4	4	4	4	2	4	4	4	4	4	4	5	5	5	5	2	4	4	4	4	5	5	4	2	5	2
135	2	2	2	1	3	2	3	3	2	2	2	2	2	2	2	2	2	2	2	4	4	4	4	4	4	4	4	4	4	4	4	4	4	5	5	5	5	5	5	5	5	5	5	5	5	5	5	5	4
136	2	3	6	1	5	3	2	1	4	4	3	3	2	2	2	2	2	2	1	4	4	4	4	4	5	4	4	3	4	2	2	4	4	3	3	4	4	3	4	4	4	4	3	2	4	3	3	4	4
137	1	2	2	1	2	3	5	5	5	5	5	5	5	5	5	5	5	5	5	4	3	5	5	5	5	4	4	5	4	4	5	5	5	5	4	5	5	6	5	4	3	5	4	5	5	5	5	5	3
138	2	2	2	1	2	1	4	4	3	4	2	3	4	3	3	2	2	2	1	4	4	4	4	4	4	4	4	3	3	4	4	3	4	3	5	5	3	4	6	5	4	4	4	3	4	3	3	6	4
139	1	2	6	1	2	3	4	5	5	5	5	5	4	5	5	5	5	5	5	3	4	4	3	4	4	4	4	4	4	4	4	4	4	4	4	4	4	3	4	4	3	4	3	4	6	3	2	4	4
140	2	2	4	1	4	3	4	4	5	4	4	3	4	3	3	3	4	3	2	4	4	4	4	4	4	4	4	3	3	4	4	4	3	3	3	3	4	5	5	5	5	4	5	3	6	4	4	6	4
141	1	3	6	1	2	3	4	4	5	3	5	4	5	5	4	4	5	5	5	4	4	4	4	4	2	4	4	3	3	4	4	5	3	5	5	5	5	5	5	5	5	5	5	5	5	5	5	5	2
142	2	2	3	2	4	3	3	4	2	5	3	3	2	2	3	3	3	1	1	5	5	5	5	5	5	5	4	3	3	2	3	4	4	2	1	3	2	2	5	2	2	2	2	2	2	3	2	6	5
143	2	2	3	1	2	3	4	5	5	4	5	4	4	4	3	4	5	5	5	3	3	4	4	5	4	4	4	3	4	4	4	4	4	5	6	5	3	3	5	5	5	5	5	3	5	2	4	5	4
144	2	2	2	1	1	2	2	2	3	3	3	3	3	3	3	2	4	2	3	4	4	4	4	4	4	4	4	4	4	4	4	4	4	5	5	5	5	5	4	4	4	4	4	4	4	4	3	3	4
145	2	2	2	1	1	3	2	1	1	1	1	3	3	3	3	3	3	3	1	4	4	4	5	5	3	5	5	5	5	5	2	5	5	6	2	4	3	5	5	5	5	5	5	4	5	4	2	4	4
146	1	2	4	2	5	2	4	4	5	5	5	5	5	5	5	5	5	5	5	2	2	4	4	4	4	4	4	4	4	4	4	4	4	5	5	5	5	5	5	5	5	5	5	5	5	5	5	5	4
147	1	2	2	1	2	3	4	4	4	2	4	3	3	3	3	3	3	3	3	4	4	4	4	4	4	4	4	4	4	4	4	4	4	5	5	4	5	3	5	4	5	4	4	5	5	2	4	6	4
148	2	1	1	1	2	2	2	4	5	3	3	3	3	3	3	3	3	3	3	4	4	4	4	4	4	4	4	4	4	3	4	4	4	4	4	4	4	4	4	4	4	4	4	4	4	4	4	4	3
149	2	2	4	1	2	4	1	5	5	5	5	5	5	5	5	5	5	5	5	4	4	4	4	4	1	5	5	5	5	2	4	5	4	6	6	6	2	5	5	2	5	4	5	1	6	2	3	6	4
150	2	4	6	1	3	3	3	4	5	5	3	5	5	5	5	5	5	4	3	5	5	4	3	3	3	3	3	3	3	4	4	3	5	5	5	5	5	4	6	5	4	5	5	5	5	5	5	5	3
151	2	2	2	1	1	1	4	4	4	1	3	3	2	4	4	2	2	2	1	2	2	4	3	5	3	4	4	2	2	3	3	3	4	5	5	5	5	5	2	5	5	3	4	2	5	5	5	3	4
152	1	2	2	1	2	1	2	3	1	2	2	2	1	1	2	1	2	2	2	2	2	2	2	2	2	2	2	2	2	2	2	2	2	1	2	1	1	1	1	1	1	1	1	1	1	4	2	2	3
153	2	2	2	1	4	2	2	2	2	2	2	2	2	2	2	2	2	2	2	3	3	4	4	4	3	4	4	3	4	3	4	4	4	4	4	4	4	4	3	2	2	3	3	3	4	3	3	4	3
154	2	2	2	1	3	3	1	1	2	2	4	4	4	4	4	4	4	4	1	5	5	5	3	5	5	5	5	5	5	3	5	5	5	1	1	2	6	5	4	5	4	4	4	3	4	1	2	4	5
155	2	2	2	1	2	2	4	4	5	4	3	3	3	3	3	3	2	2	3	5	5	3	4	5	5	3	3	4	3	2	4	4	4	4	3	3	3	4	3	3	3	4	4	3	6	3	3	5	4
156	2	2	2	1	2	2	2	2	3	1	4	4	4	4	4	4	4	3	1	2	2	4	3	4	2	5	5	4	4	4	5	5	5	5	6	6	4	5	6	6	6	6	6	4	5	4	6	6	3
157	2	2	3	1	4	2	4	1	4	4	3	5	5	5	3	3	4	3	3	4	5	2	4	5	5	5	5	2	4	3	4	4	3	2	5	4	2	2	3	2	4	4	3	6	3	5	4	6	1
158	2	2	2	1	2	2	4	2	5	5	5	5	3	3	3	3	3	3	2	4	4	4	4	4	4	5	5	2	2	4	3	4	4	4	4	4	4	4	6	5	5	4	4	4	4	4	5	6	3
159	1	2	2	1	4	3	3	3	4	4	5	5	4	4	4	4	4	4	4	5	5	4	5	5	5	5	5	5	5	5	5	5	5	3	3	3	3	4	4	4	4	4	4	4	4	4	4	4	3
160	2	2	3	1	2	2	3	1	2	2	3	2	2	2	2	2	2	2	2	4	2	2	4	5	4	4	4	4	4	2	2	5	5	5	4	5	5	3	3	5	5	4	5	4	4	3	5	6	2
161	2	2	3	1	5	3	4	4	4	4	3	3	4	3	2	3	3	3	1	1	1	1	1	1	1	2	3	2	2	1	4	3	4	2	1	1	1	1	1	1	1	1	1	1	1	1	1	1	4
162	2	2	2	1	3	1	3	1	2	1	3	3	3	3	3	3	3	3	1	4	5	5	5	5	5	5	5	5	5	5	5	5	5	6	6	6	6	6	5	6	5	5	6	5	6	5	6	5	5
163	2	2	4	2	3	2	4	4	4	3	4	4	3	3	3	2	2	2	2	2	2	3	3	4	3	4	4	4	4	4	4	4	4	5	5	5	5	5	5	5	5	5	5	5	5	5	5	5	4
164	2	2	3	1	3	2	4	4	4	4	4	4	4	4	4	4	4	4	4	4	5	4	4	4	4	5	4	3	3	2	1	2	5	3	3	4	3	4	3	3	4	3	4	3	5	5	3	1	3
165	2	1	4	2	1	1	5	5	5	5	5	5	5	5	5	5	5	5	5	5	5	5	5	5	5	5	5	5	5	5	5	5	5	6	6	6	6	6	6	6	6	6	6	6	6	6	6	6	5
166	2	2	4	1	2	2	4	4	4	2	4	4	4	4	2	2	2	2	2	4	4	4	2	2	4	4	4	4	4	3	4	4	4	4	4	4	6	5	5	4	4	5	5	4	4	4	2	5	4
167	2	2	2	1	2	2	4	2	1	4	4	3	4	3	2	3	2	1	1	4	4	5	5	5	5	4	3	4	5	3	3	4	4	3	1	5	4	4	4	4	4	3	5	2	6	2	5	6	4
168	2	2	2	1	1	1	4	3	2	2	2	2	3	3	2	2	2	2	1	4	4	4	4	4	4	4	4	4	3	3	4	5	5	3	3	4	3	3	5	4	4	5	5	4	5	5	4	4	4
169	2	2	6	1	3	3	5	2	4	1	2	1	1	2	2	1	1	1	1	4	4	2	5	5	4	4	4	2	2	2	1	4	5	6	5	5	6	5	5	5	5	6	5	6	5	6	5	6	5
170	2	2	1	1	1	3	3	2	4	3	4	4	4	4	4	4	4	4	4	4	4	4	4	4	4	4	4	4	4	3	2	2	4	4	5	4	5	5	5	5	4	5	5	3	6	4	5	6	4
171	1	2	2	1	4	3	4	4	3	5	3	3	3	3	3	3	3	3	1	4	4	5	5	5	2	5	5	5	5	5	5	5	5	4	5	5	5	4	4	4	5	4	5	4	4	3	3	5	1
172	2	2	2	1	2	3	4	4	2	1	3	3	4	3	1	2	4	4	1	4	4	4	4	4	4	4	2	2	4	2	2	2	4	5	5	5	5	3	5	5	5	5	5	3	5	3	5	5	4
173	2	3	6	1	3	3	3	1	1	3	2	2	2	2	2	2	2	2	1	2	2	2	2	3	3	4	4	3	3	3	4	3	3	5	5	5	5	4	5	4	4	4	4	4	4	4	4	4	3
174	2	2	6	1	2	3	2	4	1	2	2	3	3	3	3	3	3	3	1	4	4	4	4	4	4	4	4	4	3	2	4	4	3	5	5	5	5	5	5	5	5	5	5	5	3	5	5	5	2
175	2	3	6	1	2	3	2	2	4	4	3	3	2	2	2	2	2	2	2	4	4	4	3	4	3	4	4	3	4	3	3	4	4	5	5	5	5	5	5	5	5	5	5	4	5	5	4	6	2
176	2	3	6	1	4	3	1	2	4	1	2	2	2	2	1	2	2	2	2	2	2	2	2	5	2	5	4	4	4	2	3	4	4	4	3	5	5	2	2	3	4	4	5	5	5	3	3	5	4
177	2	2	6	1	2	3	2	2	2	3	3	3	3	3	3	3	3	3	3	4	4	5	5	5	4	4	2	3	2	1	2	3	3	3	5	4	5	3	5	5	5	5	5	5	5	3	4	5	4
178	2	2	2	1	3	1	3	1	1	2	3	2	3	3	3	3	3	3	3	4	4	4	4	4	4	4	4	4	4	3	4	4	4	3	4	5	5	4	5	5	5	5	5	5	5	3	4	5	4
179	1	2	4	1	1	4	3	3	3	3	3	3	3	3	3	3	3	3	3	3	3	3	3	3	3	3	3	3	3	3	3	3	3	4	4	4	4	4	4	4	4	4	4	4	4	4	4	4	3
180	2	2	3	1	1	3	5	5	5	1	5	1	5	1	5	1	4	4	5	4	4	4	4	5	5	5	5	4	4	4	4	4	4	1	2	5	5	1	5	1	3	4	2	2	4	1	3	6	5
181	2	2	1	1	3	3	2	2	3	2	3	3	2	3	2	4	2	2	1	3	4	4	3	4	2	5	5	4	4	3	3	5	4	5	6	6	5	4	3	6	6	6	6	6	6	5	5	6	4
182	1	2	6	1	3	3	1	1	3	4	3	4	3	3	3	3	3	3	3	4	4	4	4	4	4	4	4	3	3	3	4	4	3	3	4	3	3	3	4	4	3	3	4	3	3	3	3	4	4
183	2	2	3	1	4	3	3	4	4	3	4	4	4	4	4	4	4	4	4	2	2	2	3	3	3	4	4	3	3	2	2	2	3	4	4	4	4	3	4	4	4	4	4	4	4	3	4	4	2
184	2	2	2	1	2	2	4	3	4	3	4	3	4	4	3	3	4	4	3	3	3	3	4	4	3	3	4	3	3	3	3	4	4	3	3	3	3	3	4	3	3	3	3	3	3	4	4	4	2
185	2	2	3	1	4	3	3	5	5	4	4	4	4	4	4	4	4	4	4	4	3	4	4	4	4	3	2	4	4	4	4	3	4	4	5	4	5	5	5	5	5	5	5	3	6	3	4	6	2
186	2	2	2	1	1	2	4	4	5	2	5	5	5	5	5	5	5	5	3	3	3	3	3	4	4	4	4	4	4	4	4	4	4	4	3	3	4	3	3	3	3	4	3	3	4	4	3	5	4
187	2	2	4	1	4	3	4	4	4	3	4	3	4	4	4	4	4	4	4	2	2	2	4	5	4	4	4	2	4	3	4	4	2	4	5	5	6	3	5	3	3	4	4	1	6	6	5	6	2
188	1	2	3	1	4	2	4	4	4	4	3	3	4	3	4	3	3	3	4	4	4	4	4	4	4	3	3	3	4	3	5	5	5	4	5	6	1	3	2	4	5	5	5	4	4	2	4	5	3
189	2	2	3	1	3	2	3	3	4	4	4	4	4	4	4	4	4	4	4	4	4	4	4	4	4	3	3	3	4	2	3	4	3	3	4	3	4	4	3	4	4	4	4	4	4	3	4	5	4
190	2	1	1	2	4	2	3	3	3	3	3	3	3	3	3	3	3	3	3	3	3	3	3	3	3	3	3	3	3	3	3	3	3	3	3	3	3	3	4	3	3	3	3	4	3	3	4	3	3
191	2	2	2	1	2	2	4	4	5	5	4	4	5	5	4	4	5	3	4	4	4	4	5	4	4	4	4	2	3	3	3	3	2	4	5	3	3	5	5	4	3	3	5	4	5	3	3	5	4
192	1	2	1	2	2	2	4	4	5	5	4	4	5	4	4	4	4	4	5	4	4	4	4	4	4	4	4	4	4	3	4	3	4	2	4	3	4	3	4	3	3	4	4	3	4	4	3	4	4
193	2	2	2	2	5	3	2	4	2	2	2	2	2	2	2	2	2	2	2	2	2	2	2	2	2	2	2	2	2	2	2	2	2	2	2	2	2	2	2	2	2	2	2	2	2	2	2	2	2
194	2	2	3	1	1	3	4	4	4	5	5	4	5	5	5	3	3	3	2	4	5	5	4	5	5	4	4	3	4	4	3	2	4	3	4	5	2	4	5	2	2	3	3	4	5	4	5	6	4
195	2	2	1	2	4	1	4	2	4	3	5	5	3	3	1	1	3	3	3	5	3	3	5	5	4	4	3	3	3	3	3	3	3	6	5	4	5	5	5	5	5	4	3	3	5	5	3	6	4
196	2	2	3	1	5	2	4	4	5	4	5	5	3	3	3	3	2	2	2	4	4	4	2	5	4	2	2	4	4	1	3	4	3	4	4	4	4	5	5	4	4	4	4	4	5	3	3	6	4
197	1	2	1	2	4	2	1	1	2	1	1	1	1	1	1	2	2	1	2	2	2	2	2	2	2	1	1	2	2	2	2	2	2	2	2	2	2	2	2	2	2	2	2	2	2	2	2	2	1
198	2	2	2	1	1	3	3	4	2	4	3	2	3	3	3	3	4	4	1	4	4	4	4	4	4	4	4	3	3	2	2	4	3	4	5	4	3	4	4	4	3	4	4	5	6	4	4	4	4
199	1	2	4	2	3	3	5	5	5	5	5	5	5	5	5	5	5	5	5	5	5	5	5	5	5	5	5	5	5	5	5	5	5	6	6	6	6	6	6	6	6	6	6	6	6	6	6	6	5
200	2	2	6	1	2	4	4	5	5	5	5	5	5	5	5	5	5	5	5	4	5	5	5	5	4	5	5	5	5	2	1	3	4	3	5	6	6	4	1	3	5	6	6	2	6	2	6	6	5
201	2	2	1	2	2	1	2	1	2	3	3	2	3	3	2	3	3	3	1	4	4	4	4	5	4	5	4	3	4	3	3	4	4	5	4	4	5	5	5	5	5	4	4	3	4	4	3	3	4
202	2	2	2	1	3	2	3	2	4	4	3	3	3	3	3	3	2	2	3	4	4	4	4	4	4	4	5	4	3	4	4	4	4	4	4	4	3	3	4	3	3	4	3	3	3	3	3	4	3
203	1	2	1	2	2	4	1	4	3	3	3	3	2	3	3	3	3	3	3	2	4	4	4	5	5	4	4	3	4	3	4	4	4	4	4	4	5	4	5	3	3	3	2	2	2	2	3	3	4
204	2	2	2	1	1	2	4	4	4	4	4	3	4	3	4	3	4	3	3	4	4	4	4	5	5	3	4	4	2	3	3	4	4	3	3	4	4	4	5	3	4	3	3	3	4	3	4	6	4
205	1	2	1	2	3	3	4	5	4	2	3	3	2	2	2	3	3	2	1	4	5	5	3	5	5	5	2	3	3	5	5	5	4	1	5	3	4	1	5	6	4	2	4	4	6	3	2	6	5
206	2	2	3	1	3	2	2	2	3	4	4	4	3	3	2	2	2	2	3	5	5	5	5	5	5	3	1	4	4	2	2	2	4	4	6	5	5	5	2	4	5	4	4	4	4	3	3	4	5
207	2	2	3	1	2	3	4	4	4	4	4	3	4	4	4	4	4	4	2	4	4	5	4	4	4	4	4	3	2	2	4	4	4	4	6	5	4	4	4	4	4	3	4	5	6	3	5	6	2
208	1	2	2	2	2	2	2	2	1	1	2	2	1	2	1	1	2	2	2	5	4	4	4	4	4	4	4	4	4	5	4	4	4	5	6	5	5	4	5	5	5	4	5	6	5	6	5	5	4
209	2	4	6	1	3	4	1	1	4	4	4	4	4	4	4	4	4	4	4	2	2	2	2	2	2	4	4	4	4	4	4	4	4	3	5	5	5	5	5	5	5	5	5	5	4	5	5	5	4
210	2	2	3	1	4	2	3	4	4	4	3	4	5	3	2	4	3	2	2	4	4	4	5	5	4	4	4	3	3	3	4	3	4	3	4	3	4	5	4	5	3	5	4	4	4	3	3	5	4
211	2	2	2	1	3	2	4	2	4	2	3	3	3	2	2	2	3	2	1	4	4	4	4	4	4	4	4	3	4	2	4	4	4	4	5	4	4	4	3	4	4	4	4	4	6	3	3	4	5
212	2	2	1	2	3	2	4	5	5	5	5	5	5	5	3	3	4	4	3	4	4	4	4	4	4	4	4	3	3	3	4	4	4	3	4	3	4	4	4	4	4	4	4	4	4	3	4	5	3
213	1	2	1	2	2	3	3	3	3	3	3	3	3	3	3	3	3	3	3	3	3	3	3	3	3	3	3	3	3	3	3	3	3	5	5	5	5	5	5	5	5	5	5	5	5	5	5	5	3
214	2	2	1	2	3	1	4	4	4	4	4	4	4	4	4	4	4	4	4	4	4	4	4	4	4	4	4	4	4	4	4	4	4	5	5	5	5	5	5	5	5	5	5	5	5	5	5	5	4
215	1	2	1	2	2	2	3	3	3	3	3	3	3	3	3	3	3	3	3	3	3	3	3	3	3	3	3	3	3	3	3	3	3	3	3	3	3	3	3	3	3	3	4	3	3	4	3	3	3
216	1	2	1	2	5	2	1	1	1	1	1	1	1	1	1	1	1	1	1	1	1	1	1	1	1	1	1	1	1	1	1	1	1	1	1	1	1	1	1	1	1	1	1	1	1	1	1	1	1
217	1	2	1	2	5	2	1	1	1	1	1	1	1	1	1	1	1	1	1	1	1	1	1	1	1	1	1	1	1	1	1	1	1	1	1	1	1	1	1	1	1	1	1	1	1	1	1	1	1
218	1	2	1	2	2	2	4	3	4	4	4	4	4	4	4	4	4	4	4	3	4	3	4	4	3	4	3	4	4	4	3	3	3	5	5	5	4	4	4	4	4	4	4	4	4	4	4	4	4
219	2	2	1	2	5	2	3	2	2	3	3	2	3	3	2	3	3	2	3	4	2	3	3	2	3	3	2	3	3	3	3	3	3	3	3	3	4	4	4	3	5	4	4	3	3	4	3	3	3
220	2	2	6	2	2	4	2	4	4	1	3	3	3	3	2	2	3	3	3	3	3	4	4	4	4	4	4	4	4	2	2	2	3	4	4	4	3	4	4	4	4	4	4	4	4	4	4	4	2
221	1	2	1	2	4	2	2	4	4	3	3	3	3	3	1	5	3	3	3	2	4	4	4	4	4	3	3	3	3	3	3	3	3	5	5	4	4	5	5	4	4	5	4	5	5	5	5	5	3
222	1	2	1	2	1	2	5	5	5	5	5	5	5	5	5	5	5	5	5	3	3	3	3	3	3	3	3	3	3	3	3	3	3	4	4	4	4	4	4	4	4	4	4	4	4	4	4	4	3
223	2	2	1	2	3	3	4	4	3	4	3	3	4	3	3	3	3	3	2	5	5	5	5	5	5	5	3	4	4	5	4	5	5	3	3	3	4	3	2	4	3	4	3	5	6	3	3	6	5
224	1	2	1	2	1	2	5	5	5	5	5	5	5	5	5	5	5	5	3	5	5	5	5	5	5	5	5	5	5	5	5	5	5	5	5	4	4	1	6	6	6	5	5	3	5	5	4	6	5
225	1	1	2	2	3	1	3	2	3	3	2	3	2	3	3	3	2	3	2	3	2	2	2	2	2	3	3	3	3	3	3	3	3	4	4	4	4	4	4	4	4	4	4	4	4	4	4	4	3
226	2	2	1	2	2	2	2	4	4	5	4	4	4	4	4	3	4	3	3	4	4	4	4	5	4	4	4	4	2	2	3	4	4	4	3	4	4	3	3	3	3	3	3	3	3	3	3	3	2
227	1	2	1	2	4	2	4	4	4	4	4	4	4	4	4	4	4	4	4	4	4	4	4	3	3	3	3	4	4	4	3	4	4	5	5	5	5	5	5	4	5	5	4	5	4	4	5	4	3
228	1	2	2	2	2	2	4	5	4	1	4	4	4	4	4	4	4	4	4	3	2	2	4	4	4	4	4	3	4	3	3	4	4	5	5	5	5	4	4	3	3	3	3	3	3	3	3	4	3
229	1	2	1	2	4	2	3	3	4	4	3	3	3	3	3	2	2	2	2	3	4	3	2	2	2	3	4	4	3	2	2	3	4	4	3	3	5	4	3	3	5	4	5	5	4	5	5	5	4
230	1	2	1	2	5	2	1	1	1	1	2	1	1	1	1	1	1	1	1	4	4	4	3	5	4	3	4	4	3	5	4	5	5	4	4	5	5	4	4	3	4	3	3	3	4	4	4	4	3
231	1	2	1	2	5	2	3	3	3	3	3	3	3	3	3	3	3	3	3	3	3	3	3	3	3	3	3	3	3	3	3	3	3	3	3	3	3	3	3	3	3	3	3	3	3	3	3	3	3
232	1	2	1	2	1	2	4	4	4	4	4	4	4	4	4	4	4	4	4	3	3	3	3	4	4	4	4	4	4	4	4	4	4	5	5	5	5	5	5	5	5	5	5	5	5	5	5	5	4
233	1	2	1	2	2	2	1	1	1	1	1	1	1	1	1	1	1	1	1	1	3	1	3	3	3	3	3	4	4	4	4	4	4	4	4	4	4	5	5	5	4	5	4	4	5	5	4	4	3
234	1	2	1	2	3	2	5	5	5	5	5	5	5	5	5	5	5	5	5	5	5	5	5	5	5	5	5	5	5	5	5	5	5	3	3	3	3	3	3	1	1	1	1	1	1	1	1	1	1
235	1	2	1	2	1	2	3	3	3	3	3	3	3	3	3	3	3	3	3	3	3	3	3	3	3	3	3	3	3	3	3	3	3	4	4	4	4	4	4	4	4	4	4	4	4	4	4	4	3
236	2	2	1	2	3	2	4	4	4	4	4	4	4	4	4	4	4	4	4	4	4	4	2	4	3	4	4	4	2	2	4	4	4	5	5	5	5	5	4	4	4	5	5	3	4	3	3	3	4
237	1	2	1	2	4	3	2	2	2	2	2	2	2	2	2	2	2	2	2	2	2	2	2	2	2	2	2	2	2	2	2	2	2	5	5	5	5	5	5	5	5	5	5	5	5	5	5	5	3
238	1	2	2	2	1	1	5	5	5	5	5	5	5	5	5	5	5	5	5	1	1	1	5	5	5	5	5	1	5	5	5	5	5	6	6	6	6	6	6	6	6	6	6	6	6	6	6	6	5
239	1	2	1	2	2	3	2	2	2	2	2	2	2	2	2	2	2	2	2	2	2	2	2	2	2	2	2	2	2	2	2	2	2	2	2	2	2	2	2	2	2	2	2	2	2	2	2	2	2
240	1	2	1	2	1	2	4	4	4	4	4	4	4	4	4	4	4	4	4	4	4	4	4	4	4	4	4	4	4	4	4	4	4	5	5	5	5	5	5	5	5	5	5	5	5	5	5	5	4
241	1	2	1	2	1	2	3	3	3	3	3	3	3	3	3	3	3	3	3	3	3	3	3	3	3	3	3	3	3	3	3	3	3	4	4	4	4	4	4	4	4	4	4	4	4	4	4	4	3
242	2	2	2	2	2	2	3	4	4	2	3	3	2	2	2	2	2	2	2	4	4	3	4	4	4	4	4	4	4	3	4	4	4	2	2	3	2	2	2	2	2	2	2	2	2	3	2	2	2
243	1	2	1	2	3	3	4	5	5	5	5	5	5	5	5	5	5	5	5	4	4	4	4	4	4	4	4	2	4	2	4	4	4	3	4	3	2	2	5	5	4	4	4	4	5	2	3	6	4
244	1	2	1	2	2	2	3	3	3	3	3	3	3	3	3	3	3	3	3	3	3	3	3	3	3	3	3	3	3	3	3	3	3	3	3	3	4	3	4	3	3	3	4	3	4	3	4	3	3
245	1	2	1	2	5	4	1	1	1	1	1	1	1	1	1	1	1	1	1	1	1	1	1	1	2	2	3	3	2	3	2	2	3	3	2	3	3	3	2	3	5	3	2	3	3	3	3	3	2
246	2	2	1	2	4	2	3	4	4	4	3	4	3	4	4	4	3	4	4	4	4	3	4	4	4	4	3	4	4	4	3	4	4	5	5	4	5	4	5	4	5	4	5	5	5	4	5	5	4
247	1	2	1	1	3	3	2	2	2	2	2	1	2	2	2	2	2	2	2	2	2	3	3	2	3	3	2	3	3	3	3	3	2	3	3	2	2	3	3	2	3	2	2	3	3	2	2	2	2
248	2	2	2	1	4	1	2	5	1	1	2	1	1	1	1	1	1	1	1	5	1	4	4	4	4	4	4	4	4	4	4	4	4	5	5	5	5	5	5	5	5	5	5	5	5	5	5	5	4
249	1	2	2	2	3	1	2	2	2	2	2	2	2	2	2	2	2	2	3	2	2	2	2	2	2	2	2	2	2	2	2	2	2	2	2	3	3	3	3	3	4	4	4	4	4	4	4	4	3
250	1	2	2	2	1	1	1	1	5	5	1	1	1	1	1	1	1	1	1	1	5	5	5	5	1	5	5	5	5	5	5	5	5	6	6	1	1	6	6	6	6	1	6	1	1	1	6	1	5
251	1	2	1	2	1	2	3	1	1	1	4	1	1	1	1	1	1	1	1	1	1	2	1	1	1	1	1	1	1	1	1	1	1	1	1	1	1	1	1	1	1	1	1	1	1	1	1	1	1
252	1	2	1	2	1	1	1	2	4	3	2	3	3	3	3	3	3	3	3	3	3	3	3	3	3	3	3	3	3	5	4	4	3	3	5	3	3	4	3	4	3	3	4	3	3	3	3	3	4
253	1	2	1	2	3	1	3	4	5	5	3	3	2	2	2	2	2	2	1	2	1	1	1	5	5	5	4	5	5	5	5	5	5	4	5	5	5	6	6	5	5	5	5	5	5	5	5	5	2
254	1	2	1	2	2	2	4	4	4	4	4	4	4	4	4	4	4	4	4	4	4	4	4	4	4	4	4	4	4	4	4	4	4	5	5	5	5	5	5	5	5	5	5	5	5	5	5	5	4
255	1	2	1	2	2	2	4	4	4	4	4	4	4	4	4	4	4	4	4	2	2	3	3	3	3	5	5	4	5	4	4	4	4	5	5	5	5	5	5	5	5	5	5	5	5	5	5	5	2
256	1	2	1	2	5	3	3	2	3	2	2	2	2	2	2	2	2	2	2	3	4	4	4	4	3	4	3	4	4	2	4	4	5	4	4	5	4	5	4	4	5	4	4	3	6	4	5	5	3
257	2	2	1	2	3	2	5	5	5	5	5	5	5	5	5	5	5	5	3	3	3	3	3	5	3	5	4	3	3	5	5	5	5	3	4	4	2	3	3	5	5	4	5	3	5	5	5	5	2
258	1	2	1	2	1	2	3	3	3	3	3	3	3	3	3	3	3	3	3	2	2	2	2	2	2	2	2	2	2	2	2	2	2	3	3	3	3	3	3	3	3	3	3	3	3	3	3	3	2
259	1	2	2	2	2	2	2	1	3	3	3	3	3	3	3	3	3	3	3	3	3	3	3	3	3	3	3	3	3	3	3	3	3	4	4	4	4	4	4	4	4	4	4	4	4	4	4	4	3
260	2	2	2	1	1	3	4	2	4	1	4	4	4	4	2	2	3	3	2	4	2	2	5	5	4	4	4	3	5	1	4	1	4	5	6	5	1	3	4	5	5	5	5	3	6	1	5	6	2
261	1	2	1	2	1	3	4	5	5	5	3	3	5	4	4	3	3	4	5	5	5	5	5	5	5	5	5	5	5	5	5	5	5	3	3	1	1	3	1	1	3	3	3	2	4	1	1	2	5
262	1	2	1	2	2	2	2	2	3	4	3	3	3	3	3	3	3	3	3	2	2	2	2	2	2	4	3	3	3	3	3	3	3	4	4	4	4	4	4	4	4	4	4	4	4	4	4	5	3
263	1	2	1	2	1	3	3	3	2	4	4	2	2	2	4	4	3	3	4	2	2	4	2	2	4	2	4	4	4	4	2	2	2	5	5	5	3	6	5	5	3	3	4	4	6	5	4	6	2
264	2	2	1	2	3	2	3	2	2	3	3	4	3	2	3	2	3	3	2	3	4	3	4	3	3	3	3	4	4	4	4	4	3	3	3	3	3	3	3	3	3	4	3	3	4	4	3	4	3
265	2	2	1	2	3	2	3	2	2	3	3	4	3	2	3	2	3	3	2	3	4	3	4	3	3	3	3	4	4	4	4	4	3	3	3	3	3	3	3	3	3	4	3	3	4	4	3	4	3
266	2	2	1	2	2	2	3	4	5	5	3	3	3	3	3	3	3	3	3	3	2	3	2	3	4	3	2	2	3	2	1	2	3	3	4	3	3	4	3	5	3	2	2	2	2	3	2	4	3
267	1	2	1	2	1	2	2	2	2	3	3	3	3	3	3	3	3	3	3	2	2	2	4	4	2	4	4	4	4	3	4	4	4	5	3	5	5	4	4	5	5	5	5	5	5	5	5	5	3
268	1	2	1	2	2	2	4	4	4	4	3	3	3	3	3	3	3	3	3	4	4	4	4	4	3	4	3	4	3	4	3	4	4	5	5	5	5	5	5	5	5	5	5	4	5	3	3	5	2
269	1	2	1	2	1	1	3	3	3	3	3	3	3	3	3	3	3	3	3	3	3	3	3	3	3	3	3	3	3	3	3	3	3	4	4	4	4	4	4	4	4	4	4	4	4	4	4	4	3
270	1	2	1	1	2	1	3	3	3	3	3	3	3	3	3	3	3	3	3	3	3	3	3	3	3	3	3	3	3	3	3	3	3	4	4	4	4	4	4	4	4	4	4	4	4	4	4	4	3
271	1	2	1	2	3	1	3	4	2	3	2	3	2	3	2	1	2	1	1	2	3	3	3	3	2	3	2	3	2	3	2	1	1	1	3	3	3	3	2	3	2	3	2	2	3	2	3	3	2
272	1	2	2	2	4	2	3	2	1	2	3	3	4	4	3	3	3	3	3	4	4	4	4	5	5	4	4	4	4	4	4	4	4	4	4	5	5	5	5	5	5	5	5	5	5	5	5	5	4
273	1	2	1	2	3	1	3	3	2	3	2	3	2	1	3	2	3	2	3	2	3	2	3	3	2	3	2	3	2	3	2	3	2	4	3	4	3	4	3	4	4	3	4	3	4	4	3	4	3
274	1	2	1	2	1	1	4	4	4	4	4	4	4	4	4	4	4	4	4	4	4	4	4	4	4	4	4	4	4	4	4	4	4	5	5	5	5	5	5	5	5	5	5	5	5	5	5	5	4
275	1	2	6	2	1	2	4	4	4	4	3	2	4	3	2	4	3	3	4	3	2	4	4	4	4	4	4	4	3	3	3	3	3	4	4	3	4	3	4	4	3	4	5	3	4	4	4	4	4
276	2	2	1	2	4	2	5	4	5	5	3	3	3	3	3	3	3	3	3	5	5	5	5	5	5	5	5	5	5	5	5	5	5	5	1	1	1	1	1	1	1	1	1	1	1	1	1	1	5
277	1	2	1	2	2	2	4	4	3	4	3	3	4	4	3	3	3	3	3	4	4	4	3	4	3	4	4	4	3	3	3	3	4	2	4	4	4	3	3	4	3	4	4	3	3	2	3	4	4
278	2	2	1	2	5	2	3	2	4	5	3	3	3	3	3	3	3	3	2	4	4	4	3	5	4	3	4	3	4	4	3	4	4	3	4	4	3	4	4	3	3	3	4	3	3	4	4	3	3
279	2	2	6	1	3	3	3	1	4	4	4	4	4	4	4	4	4	2	3	5	5	5	5	5	5	5	5	4	2	1	4	5	5	3	3	3	3	3	3	3	3	3	3	3	4	2	2	6	4
280	1	2	1	2	1	2	2	4	5	5	5	5	5	5	5	5	5	5	5	2	2	2	2	2	2	3	3	3	2	2	2	2	2	2	2	3	3	3	2	3	3	3	3	3	3	2	2	3	4
281	1	2	1	1	2	2	1	1	1	1	1	1	1	1	1	1	1	1	1	3	3	3	3	3	3	3	3	3	3	3	3	3	3	4	4	4	4	4	4	4	4	4	4	4	4	4	4	4	3
282	1	2	1	2	1	2	3	3	1	3	3	3	3	3	3	3	3	3	3	1	1	5	3	5	3	3	3	3	3	3	3	3	3	3	3	3	3	3	3	3	3	3	3	4	3	3	3	3	3
283	1	2	1	2	1	2	4	4	3	3	3	3	3	3	3	3	3	3	5	2	2	3	4	4	4	4	4	3	3	4	3	4	3	4	4	4	4	4	4	4	4	4	4	4	4	4	4	4	4
284	1	2	2	2	2	2	4	4	4	4	4	4	4	4	4	4	4	4	4	4	4	4	4	4	4	4	4	4	4	4	4	4	4	5	5	5	5	5	5	5	5	5	5	5	5	5	5	5	4
285	1	2	1	2	3	2	2	2	2	2	2	2	2	2	2	2	2	2	2	2	2	2	2	2	2	2	2	2	2	2	2	2	2	3	3	3	3	3	3	3	3	3	3	3	3	3	3	3	2
286	2	2	1	2	3	2	3	2	2	1	2	2	2	2	2	2	2	2	2	2	2	2	2	3	3	3	3	3	3	3	3	3	3	4	4	4	4	4	4	4	4	4	3	3	4	3	4	3	3
287	1	2	2	2	3	2	1	1	1	1	1	1	1	1	1	1	1	1	1	1	1	1	1	1	1	1	1	1	1	1	1	1	1	1	1	1	1	1	1	1	1	1	1	1	1	1	1	1	1
288	1	2	2	1	3	2	4	4	4	4	4	4	3	4	3	3	4	3	4	4	3	3	4	4	3	3	4	3	3	3	3	4	4	4	3	3	3	4	4	4	4	3	4	4	3	3	4	3	3
289	1	2	1	1	1	3	1	1	1	1	1	1	1	1	1	1	1	1	1	1	1	1	1	1	1	1	1	1	1	1	1	1	1	1	1	1	1	1	1	1	1	1	1	1	1	1	1	1	1
290	2	2	1	2	1	1	4	4	4	4	4	4	4	4	4	4	4	4	4	4	4	4	4	4	4	4	4	4	4	4	4	4	4	5	5	5	5	5	5	5	5	5	5	5	5	5	5	5	4
291	1	2	1	2	2	1	2	3	4	3	3	3	3	3	3	3	3	3	3	2	3	3	3	3	3	3	3	3	3	3	3	3	3	3	3	3	3	3	3	3	3	3	3	3	3	3	3	3	2
292	1	2	1	2	3	2	4	4	4	4	4	4	4	3	4	4	4	4	4	4	4	4	4	4	4	4	4	3	4	4	4	4	4	4	4	5	4	5	5	4	5	4	5	5	5	4	4	4	4
293	1	2	1	2	2	1	3	4	5	4	5	5	3	3	3	3	3	3	3	4	3	2	1	4	3	4	3	3	3	3	3	3	3	5	5	5	5	5	5	5	5	5	5	5	5	5	5	5	3
294	2	2	1	2	2	1	3	3	3	3	3	3	3	3	3	3	3	3	3	4	4	3	3	4	4	4	3	4	3	4	3	4	4	5	5	4	5	4	5	5	4	5	4	5	5	4	4	5	4
295	1	2	1	2	2	2	1	1	2	1	3	3	3	2	3	2	2	2	2	2	2	2	2	1	1	2	3	3	2	2	4	5	4	2	2	4	4	2	2	2	3	4	4	4	2	2	2	2	3
296	1	2	1	2	5	2	3	1	1	5	1	2	2	2	2	2	2	2	2	3	2	2	1	1	1	2	3	2	2	3	3	2	3	3	2	2	3	3	2	3	3	2	2	3	2	3	2	3	3
297	2	2	1	2	1	2	3	3	3	3	3	3	3	3	3	3	3	3	3	3	3	3	3	3	3	3	3	3	3	3	3	3	3	6	6	6	6	6	6	6	6	6	6	6	6	6	6	6	3
298	1	2	1	2	1	2	4	4	4	4	4	4	4	4	4	4	4	4	4	4	4	4	4	4	4	4	4	4	4	4	4	4	4	5	5	5	5	5	5	5	5	5	5	5	5	5	5	5	4
299	1	2	2	2	3	2	1	1	1	1	1	1	1	1	1	1	1	1	1	1	1	1	1	1	1	1	1	1	1	1	1	1	1	1	1	1	1	1	1	1	1	1	1	1	1	1	1	1	1
300	1	2	2	2	2	4	1	1	1	1	1	1	1	1	1	1	1	1	1	1	1	1	1	1	1	5	2	5	5	5	5	5	5	6	6	6	6	6	6	6	6	6	6	6	6	6	6	6	5
301	2	2	2	1	3	3	2	2	5	4	3	3	4	4	2	2	4	4	2	4	4	5	5	5	5	4	4	2	4	2	3	4	3	4	6	4	3	4	4	5	5	5	5	4	6	4	4	6	4
302	1	2	2	2	4	2	4	4	5	5	5	5	4	4	4	4	5	5	3	4	4	5	4	5	4	4	3	4	4	4	4	5	5	3	5	3	4	5	3	6	5	5	5	5	4	1	4	6	4
303	2	1	1	1	2	2	3	3	3	3	3	3	3	3	3	3	3	3	3	3	3	3	3	3	3	3	3	3	3	3	3	3	3	4	4	4	4	4	4	4	4	4	4	4	4	4	4	4	3
304	1	2	1	2	2	3	1	2	4	4	4	2	2	2	2	3	3	3	3	5	5	5	4	5	4	4	5	5	5	5	5	5	5	4	4	4	4	4	4	4	4	4	4	4	4	4	4	4	4
305	1	2	2	2	3	2	4	4	2	2	2	2	2	2	2	2	2	2	2	2	2	3	2	4	4	4	4	3	4	2	4	4	4	5	5	5	3	5	5	5	5	5	5	5	5	3	4	5	2
306	1	2	2	2	2	3	5	5	5	5	5	5	5	5	5	5	5	5	5	5	5	5	5	5	5	5	5	5	5	5	5	5	5	6	6	6	6	6	6	6	6	6	6	6	6	6	6	6	5
307	1	2	1	2	2	3	2	2	2	2	1	1	1	1	1	1	1	1	1	3	2	1	1	2	2	2	2	2	2	2	2	2	2	3	2	2	2	4	4	4	4	4	4	5	4	5	5	5	2
308	1	2	1	1	2	3	2	2	5	1	5	5	5	4	4	3	3	3	2	1	3	3	3	3	4	4	4	4	4	4	4	4	4	5	5	5	5	5	5	5	5	5	5	5	5	5	5	5	4
309	1	2	1	2	2	3	2	2	2	2	2	2	2	2	2	2	2	2	2	2	2	2	2	2	2	2	2	2	2	2	2	2	2	4	4	4	4	4	4	4	4	4	4	4	4	4	4	4	2
310	1	2	2	1	4	2	3	1	5	1	3	3	3	3	1	1	1	1	1	4	4	4	4	4	4	4	4	3	3	3	3	4	4	3	3	3	4	4	4	4	4	4	4	4	4	4	4	4	3
311	1	2	2	2	3	2	3	1	1	1	1	1	3	3	1	1	3	3	3	4	4	4	4	4	4	4	4	4	4	4	4	4	4	5	6	4	5	4	5	5	5	6	5	5	4	5	4	5	4
312	1	2	2	1	1	4	3	3	3	3	3	3	3	3	3	3	3	3	3	3	3	3	3	3	3	3	3	3	3	3	3	3	3	4	4	4	4	4	4	4	4	4	4	4	4	4	4	4	3
313	2	2	1	2	5	2	3	3	3	3	3	3	3	3	3	3	3	3	2	1	1	1	1	5	5	5	2	3	3	3	3	5	4	3	4	1	5	5	4	3	3	6	3	5	6	5	1	6	3
314	2	2	1	1	1	3	2	2	5	2	3	3	3	3	3	3	3	3	2	4	4	4	4	4	3	4	4	3	4	3	3	3	3	4	6	5	5	4	3	3	4	5	3	3	2	4	4	6	4
315	1	2	3	2	5	2	4	5	5	2	3	3	3	3	4	4	4	4	4	4	4	4	4	4	4	4	4	5	5	5	5	5	5	5	5	5	5	5	5	5	5	5	4	5	5	5	5	5	4
316	1	2	3	2	5	2	5	5	5	5	5	5	5	5	5	5	5	5	5	5	5	5	5	5	5	5	5	5	5	5	5	5	5	6	6	6	6	6	6	6	6	6	6	6	6	6	6	6	5
317	2	2	1	1	2	2	2	4	2	2	2	3	3	2	2	2	2	2	1	2	2	3	2	4	4	4	3	2	4	2	4	4	4	4	5	4	4	4	4	4	4	4	4	4	4	4	4	4	2
318	1	2	3	2	1	2	3	3	4	4	4	4	4	4	4	4	4	4	3	3	3	3	3	4	4	4	4	3	3	3	4	4	3	4	4	4	4	4	4	4	4	4	4	4	4	4	4	4	3
319	1	2	2	2	3	3	3	2	3	3	2	3	2	2	3	2	3	2	3	3	3	2	3	3	2	3	2	3	3	2	3	3	3	3	2	2	3	3	2	3	3	3	3	3	3	3	3	3	3
320	1	2	2	2	4	2	3	3	3	3	4	4	4	4	4	4	4	4	4	1	4	4	1	4	1	4	4	4	4	4	4	4	4	4	4	4	4	4	4	4	4	4	4	4	4	4	4	4	3
321	2	2	2	1	1	3	4	5	4	4	2	2	2	2	2	2	2	2	1	4	4	4	4	4	4	4	4	4	4	4	4	4	4	4	5	5	3	4	4	4	4	4	4	4	4	3	4	4	4
322	1	2	2	2	1	1	4	4	5	2	3	3	3	3	3	3	3	3	1	1	1	1	1	3	3	5	4	4	4	4	4	4	4	5	5	5	5	4	4	4	5	5	5	5	5	5	5	5	2
323	2	2	1	1	2	2	3	2	2	2	2	2	2	2	2	1	2	1	2	4	4	5	5	5	4	4	4	4	4	4	3	5	5	5	4	5	5	4	5	4	5	4	5	4	5	4	5	5	3
324	2	2	2	1	2	3	3	2	2	3	2	2	3	3	2	3	3	3	2	4	4	4	4	4	4	4	4	4	4	3	3	4	4	4	3	4	4	3	3	5	5	4	5	3	4	4	4	4	4
325	1	2	3	2	3	2	3	3	4	4	4	4	4	4	4	4	4	4	3	2	2	3	3	4	4	4	4	4	4	4	4	4	4	3	3	3	3	3	4	4	3	4	3	3	3	3	3	5	1
326	1	2	2	2	2	2	5	4	4	4	4	4	4	4	4	4	4	4	4	4	4	4	4	4	4	4	4	4	4	4	4	4	4	5	5	5	5	5	5	5	5	5	5	5	5	5	5	5	4
327	1	2	3	2	3	2	2	2	5	2	2	2	3	2	3	3	3	3	3	2	3	3	3	3	3	3	3	3	3	3	3	3	3	3	3	4	4	3	4	4	4	4	4	4	4	4	4	4	3
328	2	2	6	1	3	3	4	2	4	4	4	4	2	2	2	2	2	2	3	4	4	4	4	4	4	4	4	4	4	4	4	4	4	2	3	3	4	2	2	2	2	4	2	2	2	2	3	5	4
329	1	2	1	2	5	2	1	1	1	1	1	1	1	1	1	1	1	1	1	1	1	1	1	1	1	1	1	1	1	1	1	1	1	1	1	1	1	1	1	1	1	1	1	1	1	1	1	1	1
330	1	2	1	1	3	2	4	4	4	4	4	4	4	4	4	4	4	4	4	3	3	3	3	3	3	3	3	3	3	3	3	3	3	3	3	3	3	3	3	3	3	3	3	3	3	3	3	3	2
331	1	2	2	2	3	1	5	1	4	2	3	3	3	3	3	3	3	3	3	3	3	3	3	3	3	3	3	3	3	3	3	3	3	6	6	6	6	6	6	6	6	6	6	6	6	6	6	6	5
332	1	4	6	2	1	4	4	5	5	2	4	4	4	4	4	4	4	4	3	4	4	2	3	5	3	5	5	5	5	4	4	5	4	5	5	6	6	6	1	6	6	5	6	6	6	3	5	6	3
333	2	2	1	1	1	1	2	2	2	2	2	2	2	3	3	3	3	3	3	3	3	3	3	3	3	3	3	2	2	3	3	2	3	3	3	3	4	3	3	3	3	2	2	3	3	3	3	3	3
334	2	2	6	1	2	3	2	2	1	4	2	2	4	4	2	2	4	4	1	5	5	5	5	4	4	4	4	4	4	4	2	3	4	5	4	5	6	5	3	3	3	3	3	3	3	3	3	3	4
335	1	2	1	2	1	1	3	2	4	3	4	4	4	4	4	3	4	4	4	3	4	3	4	4	4	4	4	2	3	1	2	3	3	5	1	3	4	4	2	4	2	5	2	3	5	2	4	3	4
336	2	2	4	1	1	3	2	1	2	1	4	4	2	2	4	4	4	4	2	4	4	4	4	4	4	4	4	4	4	4	4	5	5	5	4	3	3	5	5	5	3	3	3	4	6	3	3	3	4
337	2	2	3	1	1	3	4	4	5	4	4	2	4	3	3	3	3	3	2	4	3	4	4	4	3	4	4	3	4	3	3	4	4	3	3	5	5	5	5	5	5	5	5	5	5	2	5	6	2
338	2	2	2	1	1	3	3	3	5	1	4	4	4	4	4	3	2	2	2	1	1	3	2	3	3	4	4	4	4	4	4	4	4	5	5	4	3	5	2	5	5	5	5	5	6	3	5	5	2
339	1	4	6	2	2	3	1	1	1	3	3	3	2	2	2	2	2	2	1	3	3	3	4	5	3	4	3	3	3	5	5	5	3	4	5	4	3	5	5	4	4	5	6	4	6	3	3	6	3
340	1	2	3	2	1	1	5	4	2	4	4	4	4	4	4	5	5	5	5	5	5	4	2	4	2	3	2	3	3	3	4	4	4	5	5	5	5	5	5	5	5	5	5	5	5	2	4	6	2
341	2	2	2	1	2	2	2	1	2	1	2	1	2	1	2	1	2	1	2	5	4	5	4	5	4	4	5	5	4	5	4	5	4	5	4	6	5	6	4	5	6	4	5	6	5	6	5	5	2
342	2	2	4	1	1	2	4	5	5	4	5	4	4	5	4	4	5	4	5	4	5	4	4	5	4	5	5	2	3	3	4	4	5	3	4	2	4	4	5	4	2	3	3	1	4	2	2	5	4
343	1	2	2	2	1	4	5	5	5	5	5	5	5	5	5	5	5	5	5	5	5	5	5	5	5	5	5	5	5	5	5	5	5	6	6	6	6	6	6	6	6	6	6	6	6	6	6	6	5
344	2	1	1	2	3	3	1	2	4	4	4	4	4	4	4	4	4	4	2	4	4	4	4	4	4	4	4	4	4	4	4	4	4	1	1	1	1	1	1	1	1	1	2	2	2	2	2	2	4
345	2	3	6	2	2	3	2	2	5	5	5	4	4	4	4	4	4	4	4	4	4	3	3	3	3	4	4	4	4	4	4	4	4	4	5	5	4	4	5	4	4	4	4	4	4	4	4	5	4
346	2	2	4	1	2	2	4	4	4	4	4	4	4	4	4	4	4	4	4	4	4	4	2	4	4	4	4	4	4	4	4	4	4	4	4	4	4	4	4	4	4	4	4	4	4	4	4	4	4
347	1	2	6	2	4	2	3	3	3	3	3	3	3	3	3	3	3	3	3	3	3	3	3	3	3	2	3	2	2	2	3	3	2	4	3	5	5	2	3	2	5	3	3	4	2	2	4	4	2
348	2	2	1	2	2	3	4	2	4	2	2	2	2	2	2	2	2	2	1	4	4	5	5	5	5	4	4	4	4	3	4	5	4	5	5	3	5	5	5	5	5	6	5	4	5	4	3	5	4
349	2	2	6	1	5	3	3	3	2	3	5	5	5	5	3	3	4	4	4	3	3	3	3	3	3	3	3	3	3	3	3	3	3	3	3	3	3	3	3	3	3	3	3	3	3	3	3	3	3
350	2	2	6	2	3	3	3	1	5	2	1	3	3	3	3	3	3	3	3	4	4	4	4	4	4	4	4	4	4	4	3	4	4	5	5	4	3	4	3	4	4	4	4	4	4	4	4	4	4
351	1	2	3	2	1	2	4	4	4	4	4	4	4	4	4	4	4	4	4	4	4	4	4	4	4	4	4	4	4	4	4	4	4	4	4	4	4	4	4	4	4	4	4	4	4	4	4	4	4
352	1	2	6	2	2	2	5	4	5	5	5	5	5	5	5	5	5	5	5	3	3	3	4	4	4	4	4	4	4	4	4	4	4	4	4	4	4	4	4	4	4	4	4	4	4	4	4	4	4
353	1	2	4	2	1	1	1	1	1	1	1	1	1	1	1	1	1	1	1	1	1	1	1	1	1	1	1	1	1	1	1	1	1	1	1	1	1	1	1	1	1	1	1	1	1	1	1	1	1
354	2	2	3	1	4	2	2	3	4	1	3	3	2	3	3	3	3	3	1	5	5	4	4	5	5	5	5	4	4	3	2	2	3	4	3	4	4	4	4	4	4	4	4	3	4	3	3	5	4
355	2	2	6	1	5	3	2	1	5	5	4	3	4	3	3	3	2	2	4	4	4	4	4	5	4	4	4	4	3	4	3	5	4	5	3	4	4	5	5	5	5	5	5	5	5	5	4	6	5
356	2	2	6	1	3	2	4	2	2	2	1	1	1	1	1	1	1	1	1	2	2	2	4	4	2	5	4	5	5	3	1	2	3	6	5	5	5	5	5	5	5	5	5	5	5	5	5	5	2
357	2	2	6	1	2	3	4	2	4	3	3	3	3	3	3	3	3	3	4	4	4	4	3	4	4	4	2	3	3	3	4	4	3	6	5	3	4	5	5	4	3	4	3	4	5	2	4	5	4
358	2	2	6	1	2	3	3	2	3	2	3	3	3	3	3	3	3	3	2	4	4	4	4	4	4	4	4	4	4	1	3	4	4	5	5	5	5	5	5	5	5	4	5	4	6	3	4	5	4
359	2	2	6	1	4	3	3	4	1	4	1	2	2	2	2	2	2	2	1	4	4	4	4	4	4	4	5	4	3	2	2	3	3	4	4	3	4	4	4	4	4	3	4	4	5	3	3	4	4
360	2	2	6	1	2	3	4	5	5	5	5	5	5	5	5	5	5	5	5	4	4	4	4	4	4	4	4	3	4	3	4	3	3	5	4	5	4	5	6	6	6	5	5	5	6	5	5	6	3
361	2	2	6	1	3	3	4	4	4	4	4	4	4	4	3	4	4	4	4	4	4	4	5	4	4	4	3	3	3	4	4	4	4	4	3	3	3	4	5	4	3	3	4	4	5	3	3	6	3
362	1	2	2	2	3	3	1	1	3	1	1	1	1	1	1	1	1	1	1	1	1	1	1	5	5	5	5	5	5	3	5	5	5	6	6	6	6	6	6	6	6	6	6	6	6	6	6	6	3
363	2	3	6	1	3	3	5	2	2	4	3	3	4	4	4	4	4	4	4	4	4	4	4	4	4	5	5	2	4	2	4	4	4	2	5	5	5	2	5	2	2	2	2	2	5	2	2	2	4
364	2	2	1	1	3	3	2	4	2	1	2	3	2	2	2	2	2	2	1	2	2	2	4	4	4	4	4	2	2	4	4	4	4	5	5	5	5	5	5	3	5	5	2	5	2	5	2	5	2
365	2	2	6	1	2	3	4	4	5	5	5	4	4	4	3	3	3	3	2	5	5	5	5	5	5	4	3	3	4	3	1	4	4	4	4	5	3	3	4	5	3	4	4	5	4	3	5	5	4
366	1	2	6	1	2	3	3	3	2	3	4	2	3	4	3	4	3	2	4	4	3	2	4	4	3	3	4	4	3	4	2	3	3	4	4	3	3	4	5	3	4	5	3	5	4	4	4	4	3
367	2	2	6	1	2	2	3	3	3	3	2	2	2	2	2	2	2	2	2	4	4	4	4	4	4	3	3	3	3	2	3	3	3	3	5	4	4	4	3	4	4	4	4	4	4	4	4	4	3
368	2	2	4	1	2	3	5	5	5	5	5	5	5	5	5	5	5	5	3	5	5	5	5	5	5	5	5	5	5	1	1	5	5	1	1	5	1	1	6	6	6	6	6	2	6	1	6	6	5
369	2	2	6	1	2	3	4	2	4	2	4	2	4	2	4	2	4	2	4	2	4	2	2	4	2	2	4	2	4	2	4	2	4	2	5	2	4	3	5	5	3	4	3	5	3	4	2	5	3
370	2	2	6	1	3	3	3	1	5	3	3	3	3	3	3	3	3	3	1	5	5	5	5	5	5	5	5	3	3	3	1	5	1	6	6	6	6	6	3	3	3	3	3	3	3	6	3	3	5
371	2	2	1	1	2	2	4	3	4	4	4	4	3	3	3	3	3	3	2	5	5	5	5	5	5	3	4	3	3	4	5	5	5	2	2	2	3	3	3	3	3	3	3	3	3	3	2	3	4
372	2	2	6	1	1	3	5	5	5	5	5	5	5	5	4	5	5	5	4	1	1	1	1	4	4	4	2	1	1	2	2	1	3	4	6	2	3	5	2	5	5	6	5	5	5	2	2	6	1
373	2	3	6	1	3	2	4	4	4	4	4	4	4	4	4	4	4	4	4	4	4	4	4	4	4	4	4	3	4	3	3	4	4	3	5	5	4	5	4	4	5	3	3	3	4	3	3	4	4
374	2	2	6	2	2	2	4	2	2	2	2	4	2	2	2	2	2	2	2	2	2	2	2	4	2	4	2	2	4	2	2	2	4	2	4	3	4	3	3	4	3	3	4	3	3	4	3	3	3
375	2	2	6	1	3	2	4	2	2	4	4	4	4	4	4	4	4	4	4	5	5	5	5	5	5	5	5	5	5	4	4	4	4	3	3	5	5	3	5	3	3	3	3	3	3	3	3	3	4
376	2	2	4	1	3	3	2	4	4	5	4	5	4	4	3	3	3	3	3	4	4	4	4	4	4	5	5	4	3	2	2	3	4	4	4	4	2	5	4	6	5	4	5	3	6	2	4	6	5
377	2	2	2	1	3	2	4	4	3	4	5	4	5	4	3	4	5	4	3	4	5	5	4	4	3	5	4	4	3	5	5	4	4	5	3	4	3	3	2	3	4	3	4	3	4	3	2	3	3
378	1	2	1	2	3	2	4	5	5	2	5	5	5	5	5	5	5	5	1	5	4	5	5	5	4	5	5	5	5	5	5	5	4	4	5	5	4	2	3	2	3	3	3	3	6	1	4	6	4
379	2	2	6	1	2	3	4	4	5	4	5	4	5	5	4	5	4	5	4	5	5	4	5	5	5	5	4	5	4	5	4	5	4	6	5	6	5	6	5	6	5	6	6	6	6	6	6	6	5
380	1	2	3	2	4	2	4	5	5	4	5	4	3	4	4	5	5	4	3	5	5	4	4	5	4	5	4	5	5	4	3	4	5	5	6	5	4	3	4	3	5	6	4	3	4	2	3	4	4
381	1	3	6	1	2	4	1	1	2	2	2	2	2	2	2	2	2	2	2	2	2	2	2	2	2	2	2	2	2	2	2	2	2	2	2	2	2	2	2	2	2	2	2	2	2	2	2	2	2
382	2	3	6	1	3	3	3	2	4	3	3	4	3	4	3	3	4	4	2	4	4	4	4	4	4	4	4	4	4	3	3	4	3	4	3	4	4	5	5	5	5	5	5	4	5	3	4	4	4
383	2	2	3	1	2	3	4	4	5	2	3	4	4	4	4	4	4	4	3	2	2	2	5	5	2	5	4	4	2	1	1	3	2	4	2	4	3	3	3	6	2	3	2	2	3	3	3	2	3
384	2	2	4	1	2	3	1	3	2	2	4	4	3	3	3	3	3	3	3	3	4	4	5	5	5	5	4	3	3	1	1	5	4	4	4	5	4	4	4	4	4	4	4	4	4	4	4	4	4
385	2	2	6	1	3	4	4	4	4	3	4	4	4	4	3	3	4	4	2	4	4	3	3	4	4	5	5	3	3	2	2	4	4	3	3	4	4	3	4	4	4	4	4	3	3	1	3	4	4
386	1	3	6	1	2	3	5	5	5	5	5	5	5	5	5	5	5	5	5	4	4	4	4	4	4	5	5	5	5	3	4	4	3	4	4	4	1	2	5	5	5	5	4	4	4	1	2	5	4
387	2	2	4	2	3	3	4	4	4	4	4	4	4	4	4	4	4	4	3	4	4	4	4	4	4	4	4	4	4	3	4	4	4	5	4	5	4	5	4	5	5	5	5	5	5	5	4	4	4
388	1	2	4	2	5	3	2	2	4	4	3	3	4	3	4	3	1	1	1	5	5	5	5	5	3	5	5	5	5	3	4	5	4	6	5	1	2	1	4	4	3	6	6	6	6	3	1	6	5
389	2	2	6	1	5	2	4	4	4	4	4	4	4	4	4	4	4	4	4	4	4	4	4	4	4	4	4	4	4	4	4	4	4	5	5	5	5	5	5	5	5	5	5	5	5	5	5	5	4
390	2	2	3	1	3	4	2	1	3	4	3	4	3	3	1	3	2	2	1	4	4	4	5	5	5	5	4	4	3	5	2	5	4	4	4	5	6	6	2	5	5	6	6	4	6	3	5	6	2
391	2	2	2	2	2	1	4	3	4	2	4	3	4	5	4	2	4	3	5	4	3	5	4	4	3	4	2	4	3	4	2	4	3	3	2	4	3	2	4	3	2	4	5	3	2	3	2	4	4
392	1	2	4	2	2	3	4	2	4	2	2	2	2	2	2	2	2	2	2	2	2	2	2	2	2	2	2	2	2	2	2	2	2	3	3	3	3	3	3	3	3	3	3	3	3	3	3	3	3
393	2	2	2	2	4	2	4	2	2	3	2	2	2	3	2	2	1	1	2	4	4	4	5	5	5	3	4	4	5	3	4	5	5	6	6	5	5	6	6	6	5	6	5	5	6	2	3	5	4
394	2	2	3	2	2	2	4	5	5	4	4	4	5	4	5	5	4	4	4	4	5	5	5	4	4	4	4	5	5	4	5	5	4	5	6	6	5	6	5	5	6	6	6	5	6	5	6	6	5
395	2	2	2	1	4	3	2	5	5	3	5	2	5	5	5	5	5	5	5	1	1	2	1	3	3	4	5	5	4	4	4	4	4	6	5	4	3	4	3	3	4	2	3	4	3	4	3	4	2
396	1	2	6	2	1	4	3	3	3	3	3	3	3	3	3	3	3	3	3	3	3	3	3	3	3	3	3	3	3	3	3	3	3	4	4	3	3	4	4	3	3	4	4	3	3	4	4	4	3
397	2	2	6	1	4	4	3	4	4	2	4	4	3	3	2	2	2	2	3	4	3	4	4	5	4	4	4	4	4	3	2	4	4	5	4	4	3	3	5	5	4	5	5	4	5	3	4	5	2
398	2	2	6	1	2	2	3	3	5	5	4	4	3	3	3	3	3	3	4	4	4	4	4	4	4	5	5	3	5	1	2	2	2	5	5	3	6	4	5	2	4	4	4	2	4	2	4	5	4
399	2	3	4	1	5	4	3	3	3	3	3	3	3	3	3	3	3	3	3	4	4	4	4	4	4	4	4	4	4	4	4	4	4	5	5	5	5	5	5	5	5	5	5	5	5	5	5	5	4
400	2	2	1	1	2	1	2	4	1	2	3	3	3	3	3	3	3	3	3	4	4	4	3	4	4	4	4	3	4	3	3	4	4	4	4	4	4	4	4	4	4	4	4	4	5	3	3	6	4
401	2	2	6	1	3	3	3	2	3	1	3	3	3	3	3	3	3	3	3	3	3	4	3	4	3	4	4	4	4	2	2	2	4	5	5	5	5	5	5	5	5	5	5	4	5	5	5	5	3
402	2	2	1	2	2	3	4	3	4	4	4	3	4	3	3	3	4	4	3	4	3	3	4	3	2	3	3	4	2	2	2	4	3	5	3	4	4	5	4	3	4	5	4	4	3	5	4	3	3
403	1	2	3	1	2	2	2	4	5	4	5	3	2	2	3	3	4	3	2	3	4	3	2	4	3	5	5	3	4	4	4	5	3	5	3	5	5	3	4	5	5	5	5	4	5	2	5	5	4
404	2	3	6	1	2	4	2	2	4	3	3	3	3	3	3	3	3	3	3	4	3	4	3	4	3	4	3	4	3	4	4	4	4	4	3	4	4	4	3	3	4	3	3	3	3	3	3	3	3
405	1	2	1	2	1	2	4	1	5	3	3	3	4	4	5	4	4	3	4	4	4	4	4	4	5	3	2	2	4	5	4	3	1	4	2	3	3	3	4	3	4	3	4	4	6	4	4	4	3
406	2	3	4	2	5	3	2	4	5	5	5	5	5	5	5	5	5	5	5	5	4	4	4	4	4	4	4	4	4	4	4	3	3	1	1	1	1	1	1	2	2	4	5	5	4	2	2	2	2
407	2	2	4	1	5	4	1	2	1	1	1	1	1	1	1	1	1	1	1	1	1	1	4	4	3	5	5	5	5	5	3	5	5	6	6	6	6	6	6	6	6	6	6	6	6	6	6	6	1
408	2	2	4	1	3	2	4	4	4	4	4	4	4	4	4	4	4	4	4	4	4	4	4	4	5	4	4	4	4	5	4	5	5	5	5	5	5	6	6	6	5	5	4	5	5	5	5	5	4
409	2	2	1	2	2	2	1	2	1	1	1	1	1	1	1	1	1	1	1	1	1	1	1	1	1	1	1	1	1	1	1	1	1	1	1	1	1	1	1	1	1	1	1	1	1	1	1	1	1
410	2	2	1	1	3	3	3	2	2	4	2	3	4	4	2	2	2	3	2	4	4	4	4	4	4	4	4	4	4	3	2	3	3	3	3	3	3	3	3	3	3	3	3	3	3	3	3	3	4
411	2	1	1	1	4	3	2	2	2	2	2	1	2	1	1	1	1	1	1	4	5	5	4	5	4	4	4	4	4	3	3	4	4	2	2	4	2	4	5	3	4	2	2	2	2	2	2	4	4
412	1	2	2	1	3	3	2	3	2	3	3	2	2	3	3	3	2	3	3	3	2	3	3	2	3	2	3	3	4	4	4	4	4	4	4	4	4	3	4	3	4	3	3	4	3	4	3	4	3
413	2	3	6	1	3	3	4	3	4	4	4	5	5	4	5	4	4	5	4	4	5	4	5	5	4	4	4	3	3	4	2	4	5	5	6	6	5	6	5	6	5	5	6	4	6	4	5	6	5
414	2	2	6	1	4	3	4	4	1	1	1	1	1	1	1	1	1	1	1	2	2	2	5	5	2	5	5	2	5	1	3	5	5	3	4	4	6	6	6	6	6	6	6	6	6	6	6	6	1
415	1	2	1	2	2	2	3	1	3	3	4	3	3	3	3	3	2	3	2	4	4	4	4	5	3	4	3	3	3	4	4	4	4	4	4	3	6	5	3	4	4	3	3	3	4	4	4	3	5
416	2	2	2	2	1	2	4	4	5	4	4	3	4	3	5	4	4	4	2	4	4	4	5	5	4	4	4	4	4	4	5	4	3	5	6	4	5	5	4	5	4	5	5	6	4	5	4	4	4
417	1	2	6	2	1	3	2	1	4	2	3	3	3	3	1	1	1	1	1	4	5	5	3	5	5	5	5	5	4	4	4	4	4	4	4	4	4	5	4	5	6	3	4	6	6	4	3	6	5
418	2	2	2	1	2	3	4	2	2	4	2	2	3	3	3	3	3	3	3	4	4	4	4	4	4	4	4	3	4	2	2	4	4	5	4	1	4	5	3	4	5	3	3	1	4	3	5	5	4
419	2	2	6	1	4	3	3	3	4	5	4	4	3	3	3	3	3	3	2	4	5	4	5	5	4	5	5	4	4	4	4	4	4	3	5	4	3	2	2	2	3	3	2	2	5	2	3	6	4
420	2	2	3	1	2	2	4	4	5	4	4	5	4	5	4	4	4	5	4	2	2	2	4	4	2	4	4	4	5	4	5	4	5	5	5	4	3	4	4	3	3	3	4	3	3	4	4	5	2
421	2	2	3	1	3	2	3	4	5	5	5	5	5	5	5	5	5	5	5	2	3	5	5	5	4	4	4	3	4	4	1	3	4	6	5	5	6	5	6	5	5	6	5	5	6	6	5	6	5
422	2	2	3	2	3	3	5	5	5	5	5	5	5	5	5	5	5	5	5	5	5	5	5	5	5	5	5	5	5	5	5	5	5	6	6	6	6	6	6	6	6	6	6	6	6	6	6	6	5
423	2	2	6	2	3	3	3	2	3	4	4	4	3	3	2	2	2	3	1	4	4	4	4	5	4	5	5	5	4	4	4	5	5	4	3	3	5	3	4	4	5	4	4	3	3	3	4	2	4
424	1	2	3	1	3	2	5	4	5	4	5	4	5	4	5	4	5	4	4	5	4	4	4	4	5	4	5	4	5	4	4	5	4	6	5	5	5	5	6	6	5	6	5	6	5	5	6	5	5
425	2	3	6	1	3	3	4	4	4	5	5	5	4	2	1	1	3	4	2	5	5	4	3	4	5	5	4	2	2	1	1	1	4	5	3	5	4	2	3	4	5	5	5	3	6	3	3	5	3
426	2	2	3	1	2	3	4	4	4	4	3	3	3	3	4	2	3	3	1	4	4	3	4	4	4	3	3	4	3	2	2	3	3	4	4	4	4	4	4	6	6	5	5	4	5	3	4	5	4
427	2	2	6	1	2	3	2	1	2	4	2	2	2	2	1	2	2	2	2	4	4	4	5	5	5	5	5	5	5	4	4	4	5	3	1	4	3	2	2	3	3	3	4	5	4	3	3	4	5
428	2	2	2	1	3	3	4	5	5	5	5	3	3	3	4	4	3	3	4	4	4	4	5	4	4	3	3	3	2	4	4	4	4	5	5	5	5	5	5	5	5	5	5	5	5	3	5	5	4
429	2	2	3	1	1	2	2	4	5	5	3	3	4	4	4	4	2	2	4	4	4	5	5	5	4	5	5	2	4	2	4	5	5	5	5	6	3	6	5	6	6	6	6	3	3	5	3	6	4
430	2	2	4	1	2	2	4	4	5	2	4	4	4	3	4	4	3	4	4	4	4	3	4	4	4	4	4	3	4	4	4	5	4	3	4	4	5	5	5	5	4	4	5	4	5	3	3	5	4
431	1	3	6	1	4	2	4	4	5	5	4	4	5	5	5	5	4	4	4	4	4	4	5	4	5	4	4	3	3	4	4	4	3	3	3	3	3	3	2	3	3	3	3	3	5	4	3	5	4
432	1	2	2	1	2	3	2	4	4	3	2	2	1	1	1	2	1	1	1	4	5	4	5	5	4	5	5	4	4	5	5	5	5	3	2	3	2	5	5	4	4	3	4	6	6	2	3	6	5
433	2	2	6	1	3	4	4	4	5	4	4	4	4	4	4	4	4	4	4	4	4	5	5	5	4	4	4	3	4	2	1	3	4	5	5	4	5	4	5	5	3	3	3	2	4	4	2	4	4
434	2	2	3	2	2	2	4	2	5	5	5	5	1	1	1	1	1	1	5	4	4	4	4	4	4	4	4	2	2	2	2	2	2	3	3	2	2	3	3	3	3	3	4	3	5	4	3	3	4
435	1	2	2	1	4	3	2	4	4	4	5	3	3	3	2	2	1	1	1	4	4	4	4	4	4	4	3	4	4	2	4	4	4	4	3	4	4	4	5	5	5	5	5	4	5	5	4	6	3
436	1	2	4	1	5	3	1	4	5	3	4	3	1	2	2	2	1	2	3	4	4	4	4	4	5	3	3	3	3	3	3	4	3	2	3	3	2	2	3	3	3	4	2	4	4	2	2	6	4
437	2	1	4	1	3	3	4	3	4	5	4	3	4	3	3	5	4	5	4	5	4	3	2	3	4	5	4	5	4	3	4	3	4	6	6	5	4	3	4	5	6	6	5	4	5	6	5	4	5
438	2	2	1	1	4	3	2	1	2	4	3	4	4	3	3	3	4	3	2	3	2	2	2	4	4	2	3	4	2	4	3	4	4	5	5	4	5	5	5	4	4	4	6	4	5	5	3	6	3
439	2	2	6	1	5	3	4	4	5	5	4	3	4	4	4	4	4	4	3	4	4	4	4	4	4	4	4	4	4	3	2	4	4	3	4	3	3	3	4	3	3	4	4	4	4	3	2	4	5
440	1	2	6	2	2	4	5	2	2	5	2	2	2	1	1	1	1	1	1	5	5	5	5	5	5	5	5	3	2	5	5	5	2	6	6	2	2	6	1	2	2	1	2	5	1	6	1	1	5
441	2	3	6	1	2	1	5	4	5	5	5	5	4	4	4	4	3	3	5	2	2	4	5	4	2	5	5	4	4	3	2	4	2	5	6	5	3	5	3	5	5	5	5	3	5	5	6	6	2
442	2	2	6	1	3	3	3	2	3	4	4	2	3	2	2	2	2	2	2	4	4	4	5	5	5	4	4	5	4	2	3	5	4	3	4	5	2	4	4	4	5	5	5	4	6	2	3	6	4
443	2	2	4	2	5	2	3	2	1	3	2	3	3	3	3	3	3	3	1	5	5	4	5	5	4	4	4	4	3	4	3	4	4	2	4	2	1	5	4	3	1	2	2	1	2	1	1	5	4
444	2	2	6	1	3	3	4	3	5	4	4	5	4	4	4	3	4	4	2	5	4	5	4	4	5	4	4	4	5	3	4	5	4	3	2	3	3	3	1	3	2	3	2	2	5	2	4	2	4
445	2	2	2	1	2	2	4	2	2	4	3	3	4	4	4	3	4	4	1	4	4	5	5	5	4	4	4	5	3	2	4	4	4	3	4	5	4	4	4	3	3	3	3	2	4	4	4	5	4
446	2	3	6	2	4	3	1	4	5	5	5	5	3	3	2	2	2	2	4	5	5	5	5	5	5	4	5	5	5	4	4	5	4	2	2	1	2	2	1	2	2	2	2	1	2	2	2	5	5
447	2	2	6	1	2	3	2	3	4	2	4	3	4	3	4	4	3	3	2	2	3	4	3	3	2	5	4	2	4	1	2	4	4	4	3	4	3	6	5	4	4	5	4	5	4	4	4	6	3
448	2	2	3	1	2	2	4	4	4	4	4	4	3	3	3	3	3	3	1	4	4	4	4	4	4	4	4	4	4	3	3	4	4	5	5	5	5	5	5	5	5	5	4	4	4	4	3	3	4
449	2	2	6	1	2	3	2	3	5	4	4	3	2	2	4	4	2	2	2	4	4	4	5	4	4	3	4	4	4	4	4	4	4	5	4	4	4	4	5	6	3	5	4	3	5	4	3	5	4
450	2	2	6	1	2	3	4	4	4	4	5	4	4	3	4	4	4	4	2	4	5	4	4	4	4	4	4	4	4	3	4	4	4	5	6	5	5	5	5	5	5	5	4	5	5	5	5	3	4
451	2	2	4	1	3	2	2	2	2	2	1	2	2	2	2	2	2	2	2	4	4	4	4	4	4	4	4	4	4	4	4	4	4	5	5	5	5	5	5	5	5	5	5	5	5	4	4	4	4
452	2	2	6	1	1	3	4	2	2	3	3	4	3	4	3	4	3	4	3	4	3	4	4	4	4	4	4	4	4	3	3	4	3	3	4	4	4	3	3	5	4	4	4	3	5	3	4	4	2
453	1	4	6	2	1	3	2	4	3	4	4	4	4	4	3	4	4	4	4	4	4	4	3	4	3	4	4	4	4	4	4	3	3	5	4	5	4	4	4	4	4	3	4	4	4	4	3	4	3
454	2	2	3	2	3	3	4	3	4	3	4	3	4	4	4	3	4	4	4	4	4	4	4	4	3	4	3	4	3	4	3	4	3	5	4	5	4	4	4	4	4	5	5	5	4	5	5	4	4
455	2	2	1	1	2	3	4	5	4	4	3	2	4	3	3	3	3	3	2	5	5	5	4	5	5	3	3	4	4	2	4	4	4	4	6	5	5	5	5	6	5	6	6	4	5	2	4	6	5
456	2	2	3	1	1	2	4	4	3	4	4	4	4	3	4	3	3	4	4	3	4	3	3	4	4	4	4	4	4	4	4	4	4	5	4	4	5	5	4	5	4	4	5	5	5	5	5	4	4
457	2	2	1	1	1	1	5	5	5	5	5	5	5	5	5	5	5	5	5	4	4	4	4	4	4	4	4	4	4	4	4	4	4	4	3	3	3	4	6	6	3	3	2	3	3	2	3	5	2
458	2	2	2	2	2	3	3	1	3	4	3	2	4	2	4	2	4	2	3	5	5	5	5	5	4	5	5	2	3	1	2	2	3	4	3	6	2	2	4	2	2	2	2	2	6	6	6	6	2
459	2	2	2	1	2	2	4	2	1	2	2	2	1	1	2	1	1	3	1	4	4	5	5	5	5	5	5	4	4	5	5	5	4	5	1	4	3	4	1	4	6	6	6	5	6	3	4	6	1
460	2	2	2	1	3	2	3	2	4	2	3	2	1	1	1	1	2	2	1	4	4	3	4	5	3	4	4	5	5	5	4	4	4	5	4	5	5	6	5	6	5	4	6	5	6	3	6	5	4
461	2	2	2	2	5	2	2	2	3	3	3	3	3	3	3	3	3	3	3	4	4	4	4	4	4	4	4	4	4	4	4	4	4	3	3	3	3	3	3	3	3	3	4	4	4	4	4	4	4
462	2	2	3	1	3	3	5	4	3	3	4	4	3	4	4	3	4	5	4	4	4	3	5	5	5	4	3	4	5	4	4	4	5	5	4	5	4	5	6	5	4	4	5	4	5	5	4	5	4
463	2	2	3	1	3	2	1	3	3	1	3	1	1	1	2	2	2	2	2	1	3	1	5	5	2	5	4	5	5	1	2	4	5	5	5	4	3	5	4	4	5	4	5	3	5	4	3	6	2
464	2	2	4	1	4	3	3	3	3	3	4	4	4	3	3	4	4	4	4	4	4	4	4	4	2	4	4	3	3	3	4	4	4	5	5	5	5	5	5	5	5	4	4	5	5	4	4	5	3
465	2	2	3	1	3	3	4	4	5	4	4	3	3	3	3	3	3	3	3	4	4	4	5	4	5	3	3	3	3	3	3	3	3	3	3	3	3	4	3	3	3	3	4	3	3	3	4	3	4
466	1	2	6	1	2	3	3	3	4	4	4	4	4	4	4	4	4	4	4	4	4	3	4	3	5	4	4	4	4	4	4	4	4	5	5	5	5	5	5	5	5	4	5	5	4	5	5	4	4
467	1	2	3	1	2	2	4	4	4	4	4	4	4	4	4	4	4	4	4	4	3	4	3	4	4	4	4	4	4	4	4	4	4	5	5	5	5	5	5	5	5	5	5	5	5	5	5	5	4
468	2	2	2	2	4	2	3	2	4	3	2	1	2	2	2	2	2	1	2	4	4	4	3	5	4	4	4	3	3	2	3	2	4	4	5	4	4	3	5	4	5	4	3	3	5	4	5	5	4
469	2	2	2	1	2	1	2	2	2	2	2	4	4	2	4	2	4	2	1	3	3	5	5	4	4	5	5	4	3	2	4	3	4	5	5	4	5	3	5	2	4	4	4	4	4	4	2	6	2
470	2	2	3	1	1	4	4	4	5	5	5	5	4	4	5	5	2	2	5	4	4	5	4	5	4	5	4	2	4	4	4	5	5	4	4	3	4	2	5	4	4	3	4	2	6	5	3	5	3
471	2	2	3	1	2	2	2	2	4	4	3	3	3	3	2	2	1	3	2	4	4	2	2	4	4	4	4	4	4	4	4	4	4	3	3	3	4	4	4	4	3	3	3	3	4	4	4	4	4
472	2	2	3	1	4	2	4	4	4	4	4	4	4	4	4	4	4	4	4	4	4	4	4	4	4	4	4	4	4	4	4	4	4	5	5	5	5	5	5	5	5	5	5	5	5	5	5	5	4
473	2	2	3	1	1	3	3	5	5	2	4	3	3	3	4	4	2	2	3	4	4	5	5	4	4	4	3	2	3	4	4	4	4	5	5	3	4	5	3	4	4	4	4	5	6	3	3	5	4
474	2	2	3	2	1	2	4	5	4	4	2	2	4	2	1	1	2	2	1	4	4	5	4	5	4	4	5	4	4	5	3	4	5	4	3	4	3	5	4	3	2	2	3	6	6	2	3	6	3
475	2	2	6	1	3	3	2	1	5	5	5	5	2	1	1	2	2	1	3	4	4	5	5	5	5	5	5	4	3	2	4	4	4	5	6	4	2	2	3	2	2	1	2	2	3	2	2	3	5
476	1	2	3	2	1	2	3	4	3	4	3	3	4	4	4	3	3	4	4	4	3	3	4	3	4	3	4	4	3	3	4	3	4	4	3	4	5	3	4	4	3	4	5	4	3	3	4	3	3
477	2	2	3	1	3	3	2	4	5	3	4	1	5	5	5	1	5	1	3	2	4	1	2	2	2	4	4	4	4	4	4	4	4	5	5	5	5	2	2	2	2	2	2	2	2	2	2	2	2
478	1	3	6	1	2	3	4	5	5	5	4	4	5	4	4	5	5	4	3	4	4	5	5	5	4	4	3	4	4	5	4	4	4	5	5	4	3	5	5	3	3	3	4	2	4	2	2	5	4
479	2	1	1	1	2	2	2	3	3	4	4	3	3	3	3	4	3	3	2	1	2	2	2	4	4	4	5	5	4	4	3	4	4	4	3	4	4	3	3	4	4	4	4	5	5	3	4	6	4
480	2	1	1	1	3	2	4	4	3	4	3	3	2	2	1	1	2	2	2	4	4	4	4	5	4	4	5	2	2	1	3	4	2	3	4	4	3	4	3	2	3	2	2	2	3	2	4	5	4
481	2	2	6	1	2	3	5	2	2	3	2	3	2	2	2	2	2	2	1	4	4	4	4	4	4	4	4	4	4	3	3	4	4	3	4	4	4	3	2	2	4	4	4	4	4	4	4	6	4
482	1	2	3	1	1	2	4	4	4	4	4	4	2	2	1	1	1	2	2	4	4	4	5	4	3	4	4	2	2	3	4	5	4	5	3	5	4	5	3	5	4	4	5	3	4	3	4	3	4
483	1	2	6	2	5	3	2	1	2	4	4	4	2	4	1	2	3	2	2	4	4	4	4	4	3	4	4	3	3	4	4	4	4	2	3	3	2	3	3	2	3	2	4	2	3	4	2	3	3
484	2	2	6	1	3	3	3	4	4	5	3	3	4	3	4	3	4	3	3	5	5	5	4	5	5	4	4	3	3	2	3	4	3	3	4	3	4	3	4	5	3	5	5	3	5	3	3	4	4
485	2	2	6	2	3	3	2	2	2	2	2	4	3	3	2	3	2	3	1	4	4	4	5	4	4	4	4	4	4	3	3	4	4	4	4	5	5	5	6	4	4	5	5	4	5	5	6	6	4
486	1	2	2	1	2	3	4	3	4	4	5	4	4	3	3	2	3	4	4	4	3	4	4	5	4	4	5	4	3	3	4	4	5	6	5	4	3	4	3	2	3	4	2	4	4	5	4	3	4
487	2	2	3	1	1	2	4	4	4	2	4	4	3	3	3	3	2	2	2	4	4	4	3	4	3	5	5	2	2	2	2	3	3	4	4	5	5	4	6	6	5	5	5	3	6	6	5	6	4
488	2	2	2	1	2	2	4	2	1	3	2	4	2	2	2	2	2	2	1	4	4	4	4	4	3	4	4	4	4	4	4	5	5	5	5	4	6	5	2	4	4	5	4	4	2	3	5	5	4
489	2	3	6	1	2	3	2	1	4	2	4	4	4	4	4	4	2	2	2	4	4	4	5	5	4	5	5	4	4	3	4	5	5	5	5	4	5	5	6	5	5	5	6	4	6	4	4	6	2
490	1	2	1	2	4	1	4	4	1	4	4	4	4	4	4	4	4	4	4	4	4	4	4	4	4	4	4	4	4	4	4	4	4	5	5	5	5	5	5	5	5	5	5	5	5	5	5	5	4
491	2	3	6	1	2	3	5	5	4	4	5	4	4	5	5	4	5	4	4	4	4	4	3	4	3	3	4	4	3	4	5	4	5	6	5	5	6	5	6	5	5	5	6	5	5	5	6	6	4
492	1	2	6	1	2	3	3	3	4	4	4	4	4	3	4	4	3	3	4	3	4	3	4	3	4	3	3	4	3	4	4	5	5	5	5	4	5	4	4	4	4	4	4	4	4	4	4	5	3
493	1	2	4	1	1	2	3	4	2	2	2	2	2	3	3	3	3	3	3	4	4	3	4	4	4	4	4	4	4	3	3	3	3	4	4	4	3	4	4	4	4	4	4	4	4	4	5	6	4
494	2	2	6	1	2	3	4	2	4	2	4	3	2	3	2	3	2	3	2	3	2	4	3	4	2	4	4	2	2	2	2	1	3	3	4	5	4	3	2	4	4	5	3	3	4	4	3	5	4
495	2	2	6	1	1	2	4	1	3	2	3	2	4	3	3	3	2	1	2	2	2	2	4	4	3	4	4	1	2	3	4	4	3	2	2	5	5	4	5	5	5	5	5	2	5	5	5	6	4
496	2	2	6	1	4	3	4	2	2	2	2	4	2	4	2	2	2	2	1	4	4	4	4	4	3	4	4	4	4	4	4	4	5	4	4	3	4	4	4	4	4	3	3	3	4	4	3	4	2
497	2	3	6	1	2	3	4	2	5	2	5	3	2	2	2	2	2	2	1	4	4	3	4	5	4	3	2	2	4	3	4	4	3	3	5	4	5	3	5	5	5	5	4	3	6	5	3	3	2
498	2	2	6	1	3	2	4	4	4	2	4	4	5	5	2	1	4	4	1	3	5	4	5	4	5	4	4	4	4	2	4	4	4	5	4	5	4	5	1	5	5	4	4	3	5	2	5	5	4
499	2	2	4	2	2	3	4	2	4	2	3	2	2	2	2	2	2	2	2	2	2	4	4	4	4	4	4	2	4	4	4	3	4	4	2	5	3	4	3	4	4	4	4	4	4	4	4	4	2
500	2	2	1	1	4	3	5	5	5	5	5	4	4	5	4	5	5	5	4	5	5	5	5	5	5	4	4	5	4	1	3	4	4	1	1	1	1	2	1	2	2	1	1	1	3	1	1	3	5
501	2	3	6	1	4	3	5	5	5	2	4	4	4	4	3	3	4	4	2	5	4	5	4	5	5	4	5	3	4	2	4	4	3	3	5	5	2	5	5	5	6	5	5	4	6	5	6	6	4
502	1	2	4	2	3	3	4	4	4	4	4	4	4	4	4	4	4	4	4	2	4	3	4	5	2	4	4	4	4	4	4	4	4	5	5	5	5	5	5	5	5	5	5	5	5	5	5	5	4
503	2	2	1	1	2	3	3	2	2	2	2	2	2	2	2	2	2	2	1	2	2	3	4	5	3	5	5	3	4	3	4	4	4	4	4	4	4	4	4	5	5	5	5	3	6	4	5	6	4
504	2	2	4	1	3	3	4	4	5	4	4	5	4	4	5	4	5	5	4	5	4	4	3	4	4	4	4	5	4	4	5	5	4	2	4	3	4	3	2	3	3	4	2	3	3	3	3	2	1
505	2	2	1	1	3	1	2	2	1	4	4	4	4	4	4	4	3	3	2	5	5	5	5	5	5	4	4	3	3	3	3	4	4	4	4	5	4	3	3	5	3	4	4	5	3	3	5	4	3
506	2	1	1	2	1	1	5	4	5	4	5	5	5	5	3	3	2	2	5	2	2	3	2	5	3	5	3	1	4	3	4	4	4	6	1	4	3	5	5	5	5	4	5	4	6	6	6	6	4
507	2	2	4	1	4	3	3	4	5	5	5	5	4	4	4	4	4	4	5	4	4	5	5	5	5	3	3	1	2	1	1	4	4	4	5	5	2	3	3	2	5	5	5	4	6	5	5	6	4
508	2	2	6	1	2	3	3	4	5	4	5	4	4	4	3	4	2	3	5	4	4	5	5	4	4	4	4	5	5	5	4	4	4	4	5	3	5	5	4	5	4	3	4	5	4	3	3	5	4
509	2	3	6	1	4	4	3	3	4	3	3	4	4	4	4	3	3	4	4	4	3	3	2	4	3	4	4	4	4	4	3	4	4	3	5	3	4	5	5	4	4	4	4	5	4	3	4	5	2
510	2	3	6	2	3	3	4	5	4	4	4	3	3	3	4	3	2	2	2	4	4	4	4	4	4	4	4	4	3	3	3	5	4	3	4	4	4	4	5	4	3	4	4	5	5	3	3	5	4
511	2	2	4	2	2	2	3	2	4	2	2	2	2	2	2	2	2	2	1	4	4	5	5	5	3	4	4	3	3	3	4	4	4	5	5	5	3	3	3	4	4	3	5	3	5	2	4	5	4
512	2	2	2	2	2	2	3	2	4	3	3	2	3	2	3	2	2	2	2	4	4	4	3	4	4	4	4	3	3	4	4	4	4	4	4	4	4	5	5	5	5	3	4	4	4	3	4	5	2
513	2	3	6	1	2	3	2	3	4	2	3	3	4	3	4	4	2	2	2	4	4	4	4	4	4	4	4	4	4	3	4	4	4	5	5	4	3	4	4	5	5	5	5	3	5	5	3	5	4
514	2	2	3	1	2	2	4	2	4	4	4	5	5	5	2	2	3	3	4	4	4	5	5	5	4	3	3	4	3	3	2	2	2	4	3	5	3	3	5	4	4	3	3	3	3	2	5	5	4
515	1	2	6	1	1	3	4	4	4	4	4	4	3	4	4	4	3	4	3	4	4	4	4	4	4	4	4	4	4	4	4	4	4	4	5	5	5	5	4	5	5	4	5	4	4	5	5	5	4
516	2	2	3	2	2	3	4	2	5	2	5	5	5	3	3	3	4	4	5	4	4	2	2	5	5	5	5	5	5	5	5	5	5	4	5	5	5	5	5	5	5	4	5	4	6	6	5	6	5
517	2	2	4	1	1	3	5	5	5	1	5	5	5	5	5	5	3	3	1	5	5	3	5	5	5	4	4	3	3	1	2	3	4	4	5	4	4	5	5	4	3	3	3	2	5	1	2	6	5
518	2	2	1	1	3	2	3	3	3	3	3	3	3	3	3	3	3	3	3	3	3	3	1	3	3	4	3	4	4	3	3	3	4	4	4	4	4	4	4	4	4	4	4	4	4	4	5	4	3
519	1	2	3	2	2	3	4	3	3	4	2	3	1	4	2	4	3	2	2	2	3	2	4	2	2	4	2	3	2	2	4	3	4	3	5	2	2	4	2	4	4	5	4	4	4	4	4	4	2
520	2	3	6	1	4	3	4	4	4	3	4	4	3	3	3	3	2	2	3	4	4	3	3	4	5	3	3	2	3	3	4	4	3	5	4	5	3	3	3	4	4	4	5	3	4	4	4	6	2
521	2	3	6	1	3	3	4	2	4	4	4	4	3	3	2	2	3	3	2	4	4	4	4	4	4	4	5	5	5	4	4	4	4	4	4	5	3	4	5	5	5	5	5	3	5	4	4	5	4
522	2	2	1	1	1	3	4	2	4	4	4	3	3	4	2	2	2	2	1	4	4	5	5	4	5	4	4	3	4	3	4	4	4	4	4	5	3	5	4	6	6	5	5	4	6	5	5	6	4
523	1	3	6	1	5	4	4	4	4	4	4	4	4	4	4	4	4	4	3	4	4	4	4	5	4	4	3	3	4	3	4	4	4	5	5	5	4	5	4	5	5	5	5	4	5	5	5	5	4
524	2	1	2	1	5	2	3	3	3	3	3	3	3	3	3	3	3	3	3	3	3	3	3	3	3	3	3	3	3	3	3	3	3	4	4	4	4	4	4	4	4	4	4	4	4	4	4	4	3
525	2	2	1	2	5	3	1	1	4	5	5	5	1	1	1	1	1	1	1	5	5	5	5	5	5	4	5	5	5	1	5	5	5	1	4	1	6	6	1	1	5	6	1	5	6	1	1	6	5
526	2	2	1	1	2	3	5	4	5	5	5	5	2	2	3	3	2	2	4	5	5	4	5	5	4	4	5	3	5	2	2	3	4	3	5	4	2	5	6	3	2	4	4	3	5	2	3	5	5
527	2	2	6	1	3	3	1	2	4	5	3	2	4	4	4	3	2	2	1	4	4	5	5	4	5	4	4	3	4	5	4	4	4	5	4	4	5	2	4	2	3	3	5	4	6	4	5	6	5
528	2	2	3	2	2	2	5	5	5	4	2	2	3	3	2	2	2	2	1	5	5	5	5	5	5	4	4	5	5	3	4	4	4	5	5	4	5	5	5	4	5	5	5	2	3	2	3	6	5
529	2	3	6	2	2	3	4	2	4	5	4	4	4	4	3	3	4	4	1	5	5	4	3	5	5	4	5	5	4	2	2	4	4	3	3	2	5	2	3	1	3	2	1	3	5	2	2	1	4
530	2	2	2	1	4	2	3	1	2	2	4	3	4	4	4	4	4	4	1	4	4	4	4	4	4	4	4	4	4	4	4	4	4	5	5	5	5	5	5	5	5	5	5	5	5	5	5	5	4
531	2	2	4	1	2	3	4	4	5	4	5	5	5	5	4	4	3	3	3	4	4	4	5	4	5	4	4	3	2	5	4	5	4	5	4	4	4	6	5	4	4	3	3	5	6	3	5	6	4
532	2	2	6	1	2	3	4	5	4	2	5	4	4	5	4	5	4	4	5	2	4	4	5	4	5	5	5	4	4	5	4	5	4	2	1	4	5	2	4	3	5	3	5	2	3	2	4	6	4
533	2	2	6	1	2	3	4	5	5	4	5	5	4	4	4	4	4	4	3	4	4	5	4	4	4	4	4	2	3	1	2	4	4	3	4	4	5	4	3	2	3	4	5	2	6	3	4	6	4
534	2	2	1	1	4	1	4	4	5	4	4	4	4	4	4	4	4	4	4	5	5	5	4	4	5	4	4	4	4	3	4	4	4	4	5	3	3	3	4	3	3	4	3	3	4	3	3	4	4
535	2	3	6	1	4	3	4	4	4	4	4	4	4	4	4	4	4	4	3	4	4	4	3	4	4	4	5	4	4	3	3	4	4	2	3	3	4	3	4	2	3	2	3	2	4	2	2	3	3
536	1	3	6	2	4	3	4	2	5	4	4	4	4	2	2	2	2	2	1	4	5	5	2	5	4	5	4	4	5	5	4	5	4	4	6	4	6	3	3	4	5	5	6	4	6	5	4	6	4
537	1	2	3	2	2	3	2	4	2	3	2	1	3	2	3	4	4	3	2	4	5	4	4	5	4	5	4	5	4	4	5	5	4	4	5	6	4	3	4	5	4	3	4	4	3	5	4	4	2
538	2	2	2	2	2	2	4	4	4	4	4	4	4	4	4	4	4	4	3	3	1	5	5	5	5	5	5	5	5	5	5	5	5	6	6	5	5	5	5	5	5	4	4	4	4	3	3	5	4
539	2	2	4	1	3	2	4	3	4	5	4	3	4	3	3	4	5	4	4	4	3	4	5	5	4	3	4	5	4	3	3	4	5	6	5	4	5	4	5	6	6	5	4	4	3	5	6	6	5
540	2	2	6	1	3	2	4	4	4	4	4	4	4	4	4	4	4	4	3	4	4	4	3	4	4	4	4	4	4	3	3	5	4	3	4	3	4	4	4	4	4	5	5	3	3	3	3	3	4
541	2	2	6	1	2	3	4	5	1	1	3	2	4	4	3	3	4	4	1	4	4	4	5	5	5	4	4	5	5	5	4	5	4	4	5	5	3	4	3	4	4	5	5	6	6	4	5	6	4
542	2	2	6	1	3	3	3	1	1	1	3	3	3	1	3	1	1	1	1	4	4	3	2	5	4	3	1	4	3	5	3	5	3	3	5	4	5	6	1	4	3	2	5	3	4	3	4	6	2
543	2	2	4	1	3	3	4	4	4	4	4	4	4	4	2	2	4	4	2	4	4	4	4	4	4	4	4	4	4	2	4	4	4	3	5	4	5	5	6	5	5	5	5	3	4	3	5	5	4
544	2	2	3	1	5	2	2	3	4	4	3	3	4	3	2	2	3	3	1	4	4	4	5	4	4	5	4	4	4	3	3	5	4	4	5	4	4	4	1	4	4	4	4	5	4	3	4	6	4
545	2	2	6	2	2	3	2	2	2	3	3	3	3	3	3	3	3	3	1	4	3	5	5	5	4	3	3	2	3	1	3	3	3	3	4	3	4	4	3	4	3	4	3	4	3	4	4	3	3
546	2	2	6	2	2	3	5	4	4	4	5	5	5	5	5	5	5	5	2	1	1	4	4	5	1	5	5	3	2	2	1	3	4	5	5	2	2	5	6	4	4	5	2	2	2	3	3	4	4
547	2	2	2	2	1	2	2	2	4	2	3	4	3	3	3	3	3	3	1	2	2	3	4	4	4	5	5	4	4	5	4	4	4	5	5	4	3	3	5	5	5	5	5	5	3	2	4	5	4
548	2	2	4	1	5	2	4	4	4	4	3	3	4	4	4	4	3	3	3	3	3	3	2	2	2	2	2	2	2	2	2	2	2	3	4	3	3	4	3	3	3	3	3	4	4	3	3	3	3
549	2	2	6	1	3	3	2	2	2	2	2	2	2	2	2	2	2	2	1	2	3	4	5	4	3	3	4	3	3	2	3	4	3	5	5	5	5	5	5	5	5	5	5	5	5	4	3	4	2
550	2	2	6	1	2	2	3	3	3	3	3	3	3	3	3	3	3	3	3	3	3	3	3	3	3	3	3	3	3	3	3	3	3	4	4	4	4	4	4	4	4	4	4	4	4	4	4	4	3
551	2	2	1	2	1	2	4	3	5	5	5	5	3	3	3	3	2	2	5	5	5	4	4	4	4	4	4	3	3	4	2	4	4	3	3	4	5	5	5	4	5	4	4	3	5	3	4	5	5
552	2	2	3	2	2	2	4	4	4	4	4	3	4	3	4	3	4	3	3	4	4	4	4	4	5	4	4	3	3	4	4	4	4	5	4	4	4	4	5	4	4	3	4	3	4	4	4	4	4
553	2	3	6	1	2	3	2	4	4	4	5	5	4	3	3	3	2	2	1	4	4	5	5	5	4	5	5	3	4	5	2	4	3	5	3	4	3	2	6	5	4	5	5	2	3	5	4	5	2
554	2	3	6	1	4	3	4	5	5	4	5	5	4	4	2	2	4	4	5	4	4	5	5	5	5	5	5	4	3	1	2	4	4	3	1	4	4	3	4	4	5	4	5	5	6	4	4	6	2
555	2	2	1	2	2	3	4	5	5	3	4	3	3	3	2	2	1	1	1	4	4	4	2	4	2	4	4	1	1	1	1	1	1	2	3	5	5	3	2	2	3	3	4	5	5	4	4	6	4
556	2	2	6	1	2	3	4	2	5	2	2	2	2	4	5	4	4	5	4	1	2	1	1	5	1	5	4	4	5	5	4	5	4	6	6	2	5	6	2	2	5	2	2	6	2	2	2	1	1
557	2	2	6	1	4	3	4	4	5	5	5	4	3	3	2	2	3	2	1	4	3	4	5	5	4	5	4	3	4	4	4	5	4	3	5	5	4	5	6	6	5	5	5	4	6	3	4	6	2
558	2	2	6	1	4	3	4	2	2	4	2	4	2	2	2	3	4	2	2	4	5	5	5	5	4	5	5	5	5	2	4	4	4	3	1	2	4	5	5	2	2	2	2	3	3	5	2	2	4
559	2	2	6	1	3	2	3	2	2	4	3	3	3	3	3	3	2	3	3	4	4	4	4	4	4	5	4	3	4	4	4	4	4	6	4	5	5	4	4	4	4	6	6	6	6	6	6	6	4
560	2	1	1	1	1	2	4	3	5	5	4	4	4	4	3	3	3	3	4	5	5	5	3	5	4	5	5	3	4	3	5	3	5	1	4	3	6	4	5	2	2	1	2	2	5	1	2	5	5
561	2	2	2	1	3	1	4	4	4	2	2	2	3	3	3	3	3	3	2	4	4	5	4	5	4	4	3	2	4	3	3	5	5	4	4	3	3	3	4	4	3	4	3	3	3	4	3	5	4
562	2	2	6	1	2	2	5	5	5	5	5	5	5	5	5	5	5	5	5	5	5	5	5	5	5	5	5	5	5	5	5	5	5	6	6	6	6	6	6	6	6	6	6	6	6	6	6	6	5
563	2	2	3	1	1	1	1	1	4	4	4	4	4	4	4	4	3	4	4	4	4	3	4	3	3	3	4	4	3	4	3	4	3	5	5	5	4	5	5	4	5	4	5	4	5	4	5	4	4
564	1	2	2	2	3	3	1	1	5	1	4	4	1	4	4	2	4	3	4	3	5	4	2	3	5	5	5	4	1	1	3	5	3	4	3	3	3	3	3	3	4	3	5	3	3	5	3	5	3
565	2	2	1	2	3	2	4	2	5	4	4	5	1	1	2	2	1	1	5	4	4	5	5	4	3	5	4	5	4	5	4	5	5	4	5	4	3	5	5	4	3	4	3	4	6	3	3	6	4
566	2	2	6	1	2	3	4	3	2	1	2	2	3	1	1	2	1	1	1	1	2	4	4	4	3	4	4	3	3	4	4	5	4	5	6	5	5	5	6	5	4	4	4	3	6	4	3	6	4
567	1	2	4	1	1	2	2	2	2	2	3	3	3	3	3	3	3	3	3	4	3	3	4	3	3	3	3	3	3	3	3	3	3	5	5	5	5	5	5	5	5	5	5	5	5	5	5	5	3
568	2	2	2	1	4	2	4	2	5	2	4	5	4	5	4	4	3	2	5	4	4	3	5	5	3	4	4	2	4	4	5	4	5	6	4	5	6	6	5	4	5	6	5	4	5	6	5	5	2
569	1	2	3	1	3	2	4	5	5	5	4	3	3	3	5	5	5	5	5	5	4	4	5	5	5	2	1	2	2	2	2	2	2	3	4	3	4	4	3	4	2	3	2	3	2	2	3	3	2
570	2	2	2	2	2	1	4	4	4	3	3	3	2	2	2	2	3	2	1	3	4	4	4	5	4	4	4	3	3	2	2	4	4	4	3	3	2	2	2	2	2	3	2	3	3	2	3	3	4
571	2	2	6	1	2	3	5	5	5	5	4	3	3	3	3	3	4	4	4	4	4	5	5	5	4	5	5	1	2	2	2	4	4	4	4	2	3	2	4	3	3	2	3	4	6	2	2	4	5
572	2	2	3	1	4	2	4	4	4	4	4	3	3	3	3	3	3	3	2	4	4	4	4	4	4	3	3	4	4	2	3	3	4	4	3	4	2	4	4	4	4	4	4	4	4	4	4	4	4
573	1	2	6	1	5	3	3	4	3	4	3	2	2	3	3	2	3	2	1	4	4	5	3	5	4	3	5	4	3	5	3	5	5	4	5	4	2	1	5	6	2	1	2	3	1	3	4	5	4
574	2	3	4	1	2	2	5	4	4	4	4	3	5	3	5	5	4	4	4	4	5	1	1	1	1	4	2	4	4	3	3	4	4	4	4	5	3	4	4	3	5	3	4	5	5	5	5	5	3
575	2	2	4	1	3	3	4	4	2	2	2	2	2	2	2	2	2	2	1	4	4	4	4	4	4	4	4	4	4	4	4	4	4	3	4	2	3	3	5	5	3	4	4	4	4	5	3	5	4
576	1	2	6	1	3	3	2	2	2	3	4	4	4	4	4	4	3	3	3	3	4	3	4	4	4	4	3	2	3	2	3	4	3	4	5	5	5	4	5	5	5	5	5	5	5	4	5	5	4
577	1	3	6	2	4	3	4	4	2	4	2	2	2	2	2	2	2	2	2	4	4	4	5	5	5	4	4	4	4	4	4	4	4	2	2	2	3	3	2	3	3	3	3	2	3	2	3	3	2
578	2	2	1	2	2	1	4	4	5	3	4	5	5	4	4	5	4	5	5	4	4	5	3	4	4	4	5	3	4	2	2	4	4	3	5	4	3	3	2	3	4	5	3	4	5	4	5	5	4
579	2	3	6	1	2	2	2	2	4	4	3	3	2	2	2	2	2	2	2	5	5	5	5	4	4	4	4	4	4	4	4	4	4	5	3	5	5	3	5	3	3	3	5	5	5	2	3	5	4
580	2	2	2	1	3	3	3	2	2	3	2	3	3	3	3	3	3	3	2	5	5	4	4	4	5	4	4	4	4	3	3	4	4	3	4	3	3	3	4	4	3	3	3	3	4	3	3	4	4
581	2	2	6	1	3	3	4	5	5	4	5	4	5	4	4	5	4	5	4	4	5	4	4	5	4	4	4	4	4	5	5	4	4	5	6	3	2	3	3	4	3	4	3	4	3	4	3	4	4
582	2	2	2	2	3	3	4	2	4	4	2	2	4	3	1	2	1	1	1	5	5	5	5	5	5	4	4	2	2	3	4	5	5	4	3	3	2	3	2	3	4	3	4	4	5	3	3	5	5
583	2	3	6	1	4	3	4	4	5	4	4	4	4	4	3	3	4	3	1	1	5	5	5	5	4	4	4	4	4	3	3	5	5	4	4	5	5	5	3	4	4	5	5	3	3	3	6	6	5
584	2	2	4	2	3	2	4	4	4	4	4	3	4	3	3	4	3	4	3	4	3	4	4	3	4	4	3	3	4	3	3	3	4	4	5	4	5	3	4	4	3	4	3	5	3	4	3	4	3
585	2	2	3	1	2	2	4	3	2	3	4	2	4	4	4	4	4	4	3	2	4	4	4	4	5	4	4	3	3	3	4	3	3	2	2	3	3	3	3	3	3	3	3	3	3	3	3	4	4
586	2	2	3	1	3	2	4	2	2	2	3	2	2	4	4	4	4	4	2	4	4	4	4	4	4	4	4	3	3	3	2	2	2	5	5	5	5	5	5	5	5	2	2	2	2	5	5	5	2
587	2	2	3	1	1	2	2	5	5	5	5	4	5	5	4	4	2	4	5	5	5	5	4	5	4	5	5	2	5	2	5	5	5	5	5	5	4	6	6	6	5	5	5	3	5	6	5	6	4
588	2	2	6	1	4	3	4	4	5	2	4	4	2	2	2	2	2	2	1	4	4	4	2	5	4	5	5	2	4	2	4	5	4	2	5	5	2	3	5	6	5	6	6	3	6	3	3	6	4
589	1	2	3	1	2	3	2	2	4	2	2	2	2	2	4	4	4	4	4	3	3	4	4	4	4	4	4	4	3	4	3	4	4	5	4	5	4	4	4	4	5	4	3	5	4	3	4	4	3
590	1	4	6	1	4	4	1	3	3	3	4	4	2	3	3	3	3	2	2	2	2	2	5	5	2	5	5	5	5	5	5	5	5	6	5	5	5	3	3	3	3	3	3	3	4	2	2	6	2
591	2	3	6	1	2	2	4	4	4	4	2	2	2	2	2	2	2	2	2	4	5	4	4	5	4	4	4	4	4	4	4	4	4	3	3	5	3	4	4	3	3	3	3	2	2	5	2	5	4
592	2	3	6	1	4	3	5	5	4	3	4	4	3	3	2	2	4	4	2	4	4	5	5	5	5	4	5	3	4	2	4	4	3	5	4	5	5	6	5	5	6	5	4	3	6	5	5	6	4
593	2	2	6	1	3	3	4	2	2	2	2	2	2	2	2	2	2	2	1	4	4	4	4	4	4	4	4	3	4	4	4	5	5	3	3	3	3	5	4	4	4	4	4	5	5	5	5	5	4
594	1	3	4	1	1	2	4	5	5	4	5	4	4	4	4	4	4	4	3	5	5	4	5	4	4	4	4	2	3	3	2	4	4	4	5	6	3	5	6	5	5	6	5	4	5	4	4	6	5
595	2	2	2	1	2	3	2	2	2	2	2	2	3	2	2	2	2	2	1	4	4	4	4	4	4	4	4	4	4	3	3	4	4	5	4	3	5	5	5	5	3	4	4	4	3	3	3	3	4
596	2	2	3	1	2	1	4	4	4	4	4	4	4	4	4	5	5	5	4	4	5	5	4	4	5	4	5	4	5	4	5	4	5	5	5	4	4	5	3	4	5	4	5	4	5	4	5	4	4
597	2	2	6	1	3	3	2	2	4	4	4	4	2	2	2	2	2	2	1	4	4	4	4	4	4	4	4	4	4	3	3	4	4	5	5	5	5	5	5	5	5	5	5	5	4	3	4	4	4
598	2	2	3	1	3	3	2	2	2	4	4	4	4	4	2	2	2	2	2	4	4	4	2	4	4	4	4	4	4	4	4	4	4	4	4	5	3	4	5	5	4	3	4	3	5	3	3	6	4
599	2	3	6	1	5	3	1	1	1	3	1	1	1	1	1	1	1	1	1	4	4	5	5	3	3	5	5	4	2	1	1	3	2	3	5	4	3	1	3	4	4	4	5	3	6	1	3	6	2
600	2	2	6	1	3	2	3	2	2	2	2	2	2	2	3	3	2	3	2	4	4	4	5	5	3	4	4	3	2	2	3	3	3	4	2	4	3	4	4	4	5	5	4	3	4	3	4	6	4
601	2	2	3	2	4	2	4	4	4	4	3	3	3	3	2	2	2	2	1	4	4	4	2	5	4	5	4	4	4	4	4	5	5	4	5	3	3	5	5	3	4	5	5	4	4	5	3	4	4
602	2	2	6	1	2	3	4	5	5	5	5	5	5	5	5	5	5	5	5	2	2	5	5	5	3	4	4	2	3	5	2	4	4	5	4	4	4	4	1	4	4	3	4	3	4	4	4	6	4
603	2	2	6	1	2	3	2	2	2	2	4	4	4	4	4	4	4	4	3	4	4	4	4	4	4	4	4	3	4	3	4	4	4	3	4	5	4	4	3	5	5	4	4	4	4	4	4	5	4
604	2	2	2	2	3	3	4	5	5	5	5	5	5	4	4	4	2	2	5	2	1	2	4	4	5	5	4	2	1	2	4	4	2	5	6	2	2	5	2	5	5	5	3	2	5	2	1	5	2
605	2	2	6	1	2	3	2	2	2	4	2	4	2	4	1	2	4	4	1	4	4	4	4	4	4	5	4	2	4	2	4	4	4	4	5	5	5	4	5	5	5	5	6	4	5	5	5	5	4
606	1	2	1	1	2	2	2	2	2	2	2	2	2	2	2	2	2	2	2	2	2	2	2	2	2	4	4	4	4	4	4	4	4	5	5	5	5	5	5	5	5	5	5	5	5	5	5	5	4
607	2	2	4	1	2	2	4	2	5	5	4	4	2	2	2	3	2	2	4	4	5	5	5	4	5	5	5	4	2	1	4	2	1	6	2	4	6	6	1	2	3	4	2	2	1	1	2	5	5
608	2	2	4	1	3	3	5	4	2	4	3	3	3	3	3	3	3	3	2	4	4	4	4	4	4	4	4	4	4	5	5	3	5	4	5	5	5	5	4	6	5	4	5	5	5	2	4	5	4
609	2	3	6	2	4	3	2	1	4	2	5	4	1	1	2	2	1	1	1	5	4	5	5	5	4	5	5	3	3	2	3	4	5	5	5	6	4	6	5	3	2	5	3	5	6	3	6	6	5
610	1	2	6	1	2	3	2	1	4	4	3	3	4	3	4	3	4	2	1	4	4	4	4	4	2	5	5	4	3	1	5	2	1	3	6	6	6	5	6	3	3	2	2	1	3	2	1	6	2
611	2	2	3	1	3	2	3	2	4	3	4	3	4	3	3	2	2	3	3	4	4	4	4	4	4	3	4	4	4	3	3	4	4	4	4	4	4	3	3	4	4	4	4	3	4	4	3	4	4
612	2	2	2	1	3	3	4	2	2	3	3	4	3	3	4	4	3	4	2	5	4	4	4	5	5	5	5	4	4	2	2	5	4	3	4	3	4	3	3	4	3	3	3	3	3	2	2	3	4
613	2	2	2	1	2	3	2	1	1	3	4	3	4	4	3	3	3	3	1	4	4	5	5	5	4	5	4	2	4	2	3	3	4	4	3	5	6	6	5	5	6	4	5	6	6	4	5	3	4
614	2	3	6	1	4	4	1	2	2	5	2	2	2	4	4	1	2	2	2	5	4	2	2	5	5	4	4	4	4	3	2	2	1	5	2	6	6	6	3	5	6	5	2	2	5	6	1	4	1
615	2	1	1	2	1	3	2	2	2	2	2	2	4	4	4	4	4	2	4	2	2	2	4	2	2	2	2	2	2	4	3	3	3	2	3	4	2	2	2	4	3	4	2	2	4	2	4	2	2
616	1	2	1	1	2	2	2	4	4	4	4	4	4	4	4	3	3	3	3	3	3	4	4	4	4	4	4	4	4	4	4	5	5	4	4	4	5	4	5	5	5	5	2	3	5	3	5	5	4
617	1	2	3	1	2	2	4	4	5	4	4	5	4	5	4	4	5	5	4	4	5	4	5	5	5	5	5	5	4	4	5	4	5	5	6	4	6	6	5	6	3	3	3	4	4	3	3	4	4
618	2	2	3	2	5	4	3	4	5	5	5	4	4	4	5	4	5	4	4	4	5	4	4	4	4	4	4	4	2	2	1	5	4	1	5	2	2	5	4	2	6	2	5	5	5	2	2	2	4
619	2	2	6	1	2	3	2	2	4	3	4	3	4	4	2	2	2	2	1	4	4	4	4	4	4	4	4	4	4	3	4	4	4	5	4	5	3	5	3	4	5	5	5	4	6	5	5	6	1
620	1	2	3	1	2	2	3	4	4	4	3	2	3	2	2	2	3	2	2	2	4	4	4	5	4	4	4	3	3	3	4	4	4	4	3	4	5	5	5	5	5	5	5	4	6	3	3	5	4
621	2	2	2	2	5	3	4	2	4	4	3	2	4	4	4	2	2	3	4	4	3	3	4	4	3	3	4	3	4	4	3	3	4	4	3	4	4	4	5	4	4	3	3	4	4	4	3	3	3
622	2	2	1	2	3	2	3	4	2	3	4	3	5	3	4	3	4	3	4	4	3	4	3	4	4	2	3	4	2	3	2	3	3	3	4	4	4	3	4	4	3	4	3	4	3	3	4	4	3
623	1	3	6	2	5	4	5	2	2	1	2	2	1	1	2	2	1	2	2	4	4	5	4	4	5	4	4	5	4	5	5	4	5	3	5	5	5	5	6	5	5	5	5	6	2	2	5	5	2
624	2	2	2	1	1	2	4	4	5	4	4	4	4	4	4	4	4	4	4	4	4	4	4	5	4	5	5	4	4	4	4	4	4	5	5	4	5	4	3	4	4	4	5	4	5	5	5	5	2
625	1	2	3	1	2	2	4	5	4	5	4	5	4	5	5	4	4	5	4	3	4	5	4	5	4	4	5	5	4	3	4	4	4	5	6	6	5	6	5	5	6	5	4	5	4	5	6	4	4
626	2	2	6	1	3	2	4	3	4	3	4	3	5	5	4	3	4	3	4	5	4	3	5	4	5	4	3	4	4	1	3	4	4	3	5	4	4	5	5	4	5	3	4	2	3	2	4	4	2
627	2	2	2	1	2	2	4	4	3	4	4	3	4	4	3	4	4	3	4	4	3	4	4	3	4	4	4	4	3	4	4	4	4	5	4	5	4	5	4	5	4	5	5	4	5	5	4	5	4
628	1	2	2	1	2	3	4	4	4	3	4	4	4	3	4	4	4	3	4	4	3	4	4	4	3	4	4	4	3	4	5	4	3	6	5	4	5	4	4	6	5	4	5	5	4	3	4	4	4
629	2	2	2	1	3	2	3	3	2	2	2	2	2	3	3	2	2	2	1	1	1	3	1	5	1	5	4	5	5	2	1	4	5	4	5	5	5	5	5	4	5	3	4	5	6	5	5	6	3
630	1	2	2	1	3	2	4	3	4	4	3	4	4	4	3	4	4	5	4	4	3	4	4	5	4	3	4	4	5	4	4	4	4	6	5	5	4	5	5	4	5	4	5	4	6	5	4	4	5
631	2	3	6	1	5	3	4	5	4	4	4	4	5	4	4	5	4	4	4	4	4	5	5	4	4	4	5	3	4	4	4	4	3	4	4	5	4	4	4	5	5	4	5	5	4	5	5	5	3
632	2	3	6	1	2	3	4	4	5	2	4	3	3	3	2	3	3	3	2	4	4	4	5	5	4	4	4	4	4	4	2	4	3	5	5	5	4	4	6	5	3	4	4	3	4	3	4	5	4
633	2	3	6	1	4	3	5	4	5	5	5	5	5	5	5	5	4	5	5	5	5	4	4	4	4	5	5	3	4	5	5	4	4	5	5	4	4	5	4	5	5	5	4	5	2	2	3	1	4
634	2	2	2	1	3	3	2	2	2	2	2	2	2	2	2	2	2	2	2	4	4	4	4	4	4	4	4	4	4	4	4	4	4	4	4	4	4	4	4	4	4	4	4	4	4	4	4	4	3
635	2	2	3	1	2	2	4	5	4	4	5	4	5	4	5	4	5	4	4	5	4	4	4	4	4	5	4	5	4	1	2	4	2	2	1	2	2	2	1	2	2	2	1	2	2	2	2	5	4
636	2	2	1	1	2	2	2	1	2	2	2	2	2	2	2	2	2	2	1	4	4	4	4	4	4	5	5	4	4	3	2	4	4	4	4	4	5	4	5	6	6	5	6	5	6	5	6	6	4
637	2	1	1	1	2	3	2	2	2	4	3	3	3	3	4	4	2	2	2	4	4	4	4	4	4	3	3	3	2	1	3	5	5	4	4	4	4	5	6	5	5	5	6	4	5	3	4	6	4
638	2	2	6	2	2	3	5	4	2	2	3	2	4	4	2	2	2	2	4	2	4	5	2	4	2	4	2	1	2	1	1	2	2	1	5	5	4	2	6	5	5	4	4	3	4	3	5	6	2
639	2	2	6	2	2	3	5	4	3	4	4	4	3	3	4	4	3	3	1	4	4	5	5	4	5	5	4	3	3	4	4	5	5	4	3	3	3	5	5	4	3	3	4	3	6	3	3	6	5
640	2	3	6	1	5	3	4	5	5	5	4	4	4	4	2	2	2	2	5	4	4	5	5	5	5	5	5	4	4	2	2	4	4	4	3	4	5	4	5	5	5	4	5	5	6	4	4	6	4
641	1	2	3	1	2	3	4	3	5	4	4	3	3	3	4	4	2	3	4	4	4	4	5	5	4	3	4	4	2	4	4	4	4	4	4	5	3	3	3	2	3	3	4	3	4	4	2	5	4
642	2	2	6	1	5	2	4	4	5	4	4	4	4	4	4	4	5	4	4	4	4	5	4	5	3	4	4	4	4	4	3	4	4	5	6	6	5	5	6	5	5	6	5	5	5	5	5	6	4
643	2	3	6	1	3	3	3	4	3	5	4	3	5	4	3	4	5	4	3	4	3	4	4	3	4	4	5	3	5	4	5	5	3	4	5	6	5	4	5	4	5	6	5	4	6	5	6	6	4
644	1	2	4	1	5	2	4	5	5	4	5	5	5	5	3	3	4	4	4	4	4	5	3	4	3	4	3	3	4	4	5	5	5	5	5	6	6	5	6	6	6	5	5	5	6	2	3	5	4
645	2	2	2	1	3	3	4	5	5	5	3	5	5	5	5	5	5	5	2	5	5	5	5	5	5	5	5	2	4	3	4	4	5	3	3	3	2	3	1	1	2	1	1	3	6	4	2	6	5
646	2	2	2	1	1	2	4	5	5	2	4	4	4	4	4	3	4	3	5	4	4	4	5	4	4	4	4	3	4	4	4	4	3	5	4	5	4	4	3	5	5	5	5	5	5	5	5	5	4
647	2	2	3	1	3	3	2	4	4	4	2	2	2	2	2	2	2	2	2	5	5	4	4	5	5	5	5	5	5	2	2	5	5	3	3	3	3	6	6	6	6	3	3	2	6	3	3	6	5
648	2	2	4	2	4	3	5	5	4	4	3	4	5	4	5	5	5	4	4	5	5	4	5	4	5	5	5	4	5	5	5	5	5	6	5	5	5	5	6	6	6	4	3	4	3	3	4	3	2
649	2	3	6	1	2	3	2	3	4	3	4	3	3	3	2	2	2	2	2	4	4	3	3	4	4	4	4	3	4	1	3	4	3	5	5	5	3	3	3	5	5	5	5	3	6	5	5	6	2
650	1	2	4	2	2	3	2	2	3	2	2	2	2	2	2	2	2	2	2	4	4	4	4	4	3	4	3	4	4	3	4	4	3	5	5	5	4	4	6	4	5	3	4	3	5	2	4	5	3
651	2	2	1	2	2	1	4	2	5	2	5	5	5	5	4	4	2	2	5	2	2	2	2	5	2	5	4	2	4	3	3	4	4	5	3	6	2	5	5	6	6	4	6	3	6	5	5	6	2
652	2	2	2	1	3	2	4	4	2	4	4	4	4	4	4	4	5	4	2	4	4	5	5	5	4	4	4	2	4	4	4	5	4	4	3	5	6	6	5	5	4	5	5	5	5	5	4	6	4
653	2	3	6	1	1	3	5	4	5	5	5	5	4	4	4	4	4	4	3	2	2	3	4	4	4	4	3	2	4	2	4	4	3	4	5	4	3	4	5	5	4	4	4	3	5	5	4	4	4
654	1	2	3	1	3	3	2	4	2	3	3	3	3	3	2	3	3	3	3	4	4	4	4	4	3	4	4	3	3	3	4	4	3	5	5	5	3	5	5	6	5	5	5	4	6	3	4	6	4
655	2	3	6	1	1	3	4	4	5	5	5	5	5	5	5	5	4	4	3	4	4	4	4	5	5	4	4	3	4	2	3	5	4	5	4	4	3	4	5	5	4	4	4	3	3	3	4	5	4
656	2	2	3	1	2	2	2	2	3	4	4	4	4	4	4	4	4	4	4	4	4	4	4	4	4	4	4	4	4	4	4	4	4	5	4	5	4	5	4	5	4	5	4	5	4	5	4	5	4
657	2	3	6	1	2	3	5	5	5	5	5	5	5	5	5	5	5	5	5	4	4	4	3	4	4	3	3	2	1	2	1	4	2	2	2	4	2	2	2	4	4	2	2	2	4	1	2	5	5
658	2	3	6	1	4	3	2	5	5	5	5	5	5	5	5	5	5	5	5	1	2	2	4	5	4	5	5	5	4	2	4	5	5	5	5	6	5	6	5	5	3	4	4	3	6	2	3	6	2
659	2	2	3	1	2	2	4	3	4	4	5	4	5	5	5	5	4	5	4	4	4	5	5	4	4	5	5	3	4	4	4	4	4	3	4	4	5	3	5	5	4	4	3	3	5	4	3	5	4
660	1	2	2	1	1	2	2	4	5	4	4	2	5	4	1	2	4	2	2	5	4	5	2	5	4	5	4	4	5	4	4	5	2	5	6	3	5	1	5	3	2	1	2	2	5	4	5	6	2
661	2	3	6	1	4	3	2	2	2	2	4	4	4	4	4	4	4	4	4	5	5	5	5	5	5	4	4	4	4	4	4	2	4	5	5	5	5	5	5	5	5	5	5	5	5	5	5	5	4
662	2	2	4	1	2	2	4	4	4	4	4	4	4	4	4	4	4	2	3	4	4	4	4	4	4	4	4	4	4	3	3	4	4	4	4	3	4	4	4	3	4	5	5	3	5	3	3	5	4
663	2	2	3	1	3	2	4	5	4	5	4	5	4	5	4	5	4	5	4	5	4	5	4	5	4	4	5	4	5	4	4	5	4	6	5	5	6	6	5	6	5	6	5	6	5	5	6	5	4
664	2	2	3	1	3	3	4	3	1	5	2	4	3	4	2	4	2	2	1	4	4	4	5	5	5	2	2	4	3	5	4	3	1	2	3	3	3	5	2	5	5	4	5	5	4	2	2	2	5
665	1	2	2	1	2	2	4	3	4	5	4	3	4	2	4	2	2	4	3	4	3	2	2	4	5	3	4	4	2	2	3	4	4	2	3	4	4	2	3	5	2	4	5	5	2	2	3	4	4
666	2	2	6	1	5	3	4	2	4	3	4	3	3	3	3	3	2	2	2	4	4	4	4	4	4	4	4	4	4	4	4	4	4	4	5	5	3	5	5	5	5	2	4	4	5	2	5	6	5
667	2	2	6	2	3	2	5	5	4	5	5	5	4	4	3	4	2	2	4	5	4	5	5	5	4	4	5	5	4	4	3	4	5	3	2	1	2	3	2	2	1	2	3	2	1	2	3	2	4
668	2	2	2	2	2	2	5	4	3	5	4	3	2	5	4	3	2	3	2	1	2	3	4	3	2	2	5	4	3	4	3	2	3	6	5	4	3	2	5	4	5	4	3	4	2	6	5	2	5
669	2	2	6	2	2	3	3	4	5	5	5	5	4	5	3	3	4	4	4	5	4	5	5	5	4	5	5	4	5	3	4	5	5	1	1	2	3	2	2	3	2	1	3	2	1	2	1	5	5
670	2	3	6	1	1	3	3	4	4	2	3	3	3	3	3	3	3	3	3	4	4	4	3	4	4	5	5	2	4	2	3	3	3	5	5	4	3	5	5	5	4	5	5	5	5	5	3	5	3
671	2	2	6	2	4	3	5	5	5	3	5	5	5	5	5	5	4	4	3	2	2	2	2	4	4	5	5	3	3	2	2	2	4	3	3	5	5	2	2	3	3	3	3	5	4	3	3	4	2
672	2	2	3	1	1	2	2	4	5	1	2	2	1	2	1	2	2	2	1	4	4	5	3	4	5	4	5	2	2	1	1	2	2	5	3	6	5	3	4	5	5	6	5	5	6	4	4	6	1
673	2	2	1	2	3	3	2	4	5	4	4	4	4	4	4	4	4	4	4	4	4	4	4	4	4	4	4	4	4	4	4	4	4	5	4	4	3	4	3	4	3	5	3	4	3	4	3	4	4
674	2	3	6	2	1	3	4	5	5	5	4	4	3	3	4	4	2	3	4	4	5	4	4	5	5	4	4	4	5	5	4	4	3	3	4	5	3	3	4	5	5	6	5	3	5	4	6	6	3
675	2	2	1	2	2	1	4	2	5	1	5	5	5	5	4	4	2	5	2	4	2	4	4	5	4	4	5	2	4	4	4	5	4	5	4	5	5	3	5	5	4	4	4	5	3	3	4	6	4
676	1	3	6	1	2	3	2	5	5	4	4	4	4	4	4	5	4	5	4	4	4	5	4	4	5	4	4	5	4	5	4	5	4	5	6	5	6	5	6	6	5	6	5	5	5	6	5	5	4
677	2	2	3	1	1	4	4	4	5	4	5	4	5	4	5	4	5	5	4	4	5	2	4	4	4	5	5	5	4	2	4	4	4	5	6	5	6	5	6	5	6	5	6	5	5	6	6	5	2
678	1	2	3	1	2	3	2	1	2	2	2	1	1	1	1	1	1	1	1	5	5	5	5	5	5	4	4	4	4	4	5	5	5	5	5	5	3	4	4	4	5	5	5	4	4	3	5	5	4
679	1	3	4	1	5	3	3	1	2	4	3	3	2	2	2	2	1	1	1	4	4	5	3	5	3	5	5	3	5	3	5	5	5	3	2	2	2	2	3	2	3	1	1	2	1	3	2	5	4
680	2	2	4	2	2	2	2	4	5	5	5	5	5	5	5	5	5	5	5	4	4	4	4	5	4	5	4	4	4	5	2	5	5	6	5	5	5	5	5	5	5	5	5	5	5	5	5	5	4
681	2	2	6	1	4	3	4	5	5	3	4	3	4	3	4	3	3	2	1	4	3	3	4	4	3	4	4	3	4	3	3	4	3	3	5	3	4	2	4	3	3	4	3	2	5	3	3	6	4
682	2	2	4	1	5	3	4	4	4	4	4	4	4	4	4	4	4	4	4	4	4	4	4	4	4	4	4	4	4	4	4	4	4	5	5	5	5	5	5	5	5	5	5	5	5	5	5	5	4
683	2	2	4	1	3	2	4	3	5	1	5	5	3	3	3	4	3	2	5	5	5	5	3	5	5	4	4	2	2	3	3	4	4	3	4	1	4	5	5	1	2	3	2	2	6	1	1	5	4
684	2	2	3	1	2	3	4	4	5	4	4	2	4	2	2	2	4	4	2	4	4	4	5	4	5	3	4	4	3	2	2	2	3	3	3	2	5	5	5	4	3	5	5	4	4	4	2	5	4
685	2	2	6	1	2	3	4	5	4	2	4	4	5	4	4	4	5	4	2	4	5	4	5	4	5	4	5	4	5	4	5	4	5	5	6	2	5	6	2	5	4	6	5	6	5	3	5	6	4
686	1	2	6	1	1	3	4	5	5	3	4	5	5	5	5	5	5	5	5	4	4	2	3	5	4	4	3	2	2	4	2	4	1	1	2	2	1	2	1	2	1	2	1	2	2	2	1	1	4
687	2	3	6	2	1	3	4	5	5	5	5	5	5	5	5	5	5	3	5	3	2	4	3	4	2	5	5	4	4	2	4	4	1	5	3	3	2	4	1	4	4	5	4	1	4	5	3	5	2
688	1	2	2	2	2	2	3	2	5	3	4	3	3	2	3	2	3	2	3	3	4	5	4	5	4	5	4	4	5	4	5	4	5	4	4	5	5	4	5	4	5	4	5	4	5	4	5	5	4
689	2	2	1	1	1	3	2	2	5	3	4	4	3	3	3	2	2	2	2	4	4	5	4	4	2	5	4	3	5	5	3	5	5	3	4	5	5	3	5	3	3	3	5	2	3	2	5	5	4
690	1	2	6	2	3	4	3	3	3	4	4	3	3	4	4	3	3	3	3	3	3	3	3	4	4	3	3	3	3	4	4	4	4	4	4	4	5	5	5	5	4	4	4	4	3	4	4	3	4
691	2	2	4	1	2	3	4	2	4	4	4	4	4	4	4	4	4	4	4	4	4	4	4	4	4	4	4	4	4	4	4	4	4	3	3	3	3	3	3	3	3	3	3	3	3	3	3	3	4
692	1	2	6	2	4	3	3	3	3	3	3	3	3	3	3	3	3	3	3	3	3	3	3	3	3	3	3	3	3	3	3	3	3	4	4	4	4	4	4	4	4	4	4	4	4	4	4	4	3
693	1	2	6	1	5	3	4	3	4	4	3	3	3	3	3	3	2	3	2	4	4	4	4	5	4	3	4	3	4	5	5	5	3	4	5	4	5	4	5	3	4	5	4	4	5	4	5	3	4
694	2	2	3	2	1	2	1	1	1	1	2	2	2	2	1	1	1	2	2	3	4	4	5	4	2	4	4	4	4	4	4	3	2	5	5	6	5	5	4	3	3	3	5	3	4	3	4	3	2
695	2	2	6	1	3	3	4	4	5	2	3	3	3	3	3	3	3	3	2	2	2	2	4	4	4	5	4	3	4	4	4	5	5	5	5	5	5	5	5	5	5	5	5	6	6	5	5	6	4
696	2	2	4	1	4	3	3	2	2	2	3	3	2	2	2	2	2	3	3	4	4	4	5	5	4	4	4	4	4	3	4	4	4	4	3	3	5	4	3	5	4	5	3	5	4	5	2	1	2
697	1	2	6	1	5	3	2	4	4	3	3	3	3	3	3	3	3	3	1	3	3	4	2	4	4	3	3	4	4	4	4	4	4	6	6	6	6	6	6	6	6	6	6	6	6	6	6	6	4
698	1	3	6	1	5	3	3	3	2	3	4	3	2	3	4	2	3	4	3	3	4	3	4	3	3	3	3	3	3	2	3	3	3	3	4	3	4	3	5	5	3	4	4	5	3	5	3	5	4
699	1	2	6	2	2	3	5	5	5	5	5	5	4	3	5	5	1	1	5	5	5	5	2	5	5	5	4	2	3	3	5	5	5	4	5	5	1	1	1	5	4	2	5	1	5	1	5	5	5
700	2	3	6	2	4	3	3	3	3	3	3	3	3	3	3	3	3	3	2	4	4	4	4	4	4	4	4	4	4	2	2	4	4	4	4	4	4	4	4	4	4	4	6	4	4	3	4	6	4
701	2	3	6	1	5	3	3	3	3	3	3	3	3	3	3	3	3	3	3	3	3	3	3	3	3	4	3	3	3	3	3	3	3	4	3	3	3	4	4	4	3	4	3	3	3	3	3	3	3
702	1	2	6	2	4	2	3	3	3	3	3	3	3	3	3	3	3	3	3	4	4	4	4	4	4	4	4	4	4	4	4	4	4	4	4	4	4	4	4	4	4	4	4	4	4	4	4	4	3
703	2	2	6	1	2	4	5	4	3	5	4	3	4	3	5	3	4	2	3	4	3	4	3	3	4	3	4	4	3	3	4	3	3	5	3	4	4	5	3	4	4	5	3	4	3	4	3	3	4
704	1	3	6	2	1	3	3	4	4	4	4	4	4	4	3	4	4	4	4	2	3	3	4	3	3	3	4	2	3	3	3	3	3	3	3	4	4	3	4	3	3	4	4	4	3	4	4	3	3
705	1	3	6	1	2	3	4	3	2	3	3	3	3	3	3	3	3	3	3	4	4	4	4	4	4	3	4	4	4	3	3	3	3	4	4	4	4	4	4	4	4	4	4	4	4	4	4	4	3
706	2	2	6	2	3	3	3	3	3	3	4	4	4	4	4	4	4	4	3	4	4	4	4	4	4	4	3	3	3	4	3	4	3	4	4	3	4	3	3	4	3	3	4	4	4	4	4	4	3
707	2	2	3	1	2	2	4	4	2	1	1	1	3	3	2	2	2	2	1	4	4	5	4	4	5	5	5	2	3	2	1	2	3	4	3	5	5	5	5	5	5	3	3	5	3	4	3	2	4
708	2	3	6	1	2	3	3	4	4	4	4	3	3	4	3	4	3	3	4	5	4	4	5	5	4	5	4	4	4	3	3	4	4	4	5	4	4	5	5	6	5	6	5	5	5	5	5	5	5
709	1	3	6	1	5	3	3	4	4	4	4	3	3	3	3	3	3	3	2	3	4	4	3	4	3	4	4	4	4	3	4	4	4	4	4	5	5	4	4	4	5	5	5	4	4	4	4	4	4
710	1	3	6	2	4	3	3	5	4	4	4	4	4	4	4	4	4	4	4	4	4	4	4	4	4	4	4	4	4	4	4	4	4	4	5	4	4	5	5	5	5	5	5	4	5	2	3	5	4
711	2	3	6	1	1	3	5	5	5	3	3	3	3	3	3	3	3	3	3	4	4	4	4	4	4	5	4	3	3	3	3	5	4	4	5	4	5	4	4	4	4	5	5	5	6	4	4	5	3
712	2	2	6	1	3	3	3	4	4	4	5	5	5	4	5	5	5	5	3	4	4	5	4	5	5	5	5	5	5	5	5	5	5	3	3	3	3	3	3	3	3	1	3	1	6	1	3	6	4
713	2	2	4	1	2	2	1	2	2	2	2	2	3	3	2	3	3	3	3	2	1	3	3	3	3	3	3	3	2	3	3	3	3	3	3	3	3	3	3	3	4	4	4	4	4	3	3	3	3
714	2	2	3	1	3	3	4	3	4	4	3	3	3	3	3	3	3	3	3	4	4	4	4	4	4	4	4	4	4	3	3	4	4	4	4	4	4	4	4	4	4	4	4	4	4	4	4	4	4
715	2	2	6	1	5	3	2	4	4	4	4	4	4	4	4	4	4	4	4	4	3	3	3	4	4	3	4	4	4	3	3	4	4	5	4	3	4	5	3	5	5	4	3	2	4	4	4	5	3
716	2	2	6	1	2	3	4	5	5	4	5	5	4	4	4	5	5	5	5	2	2	4	4	5	4	4	4	2	4	4	5	5	4	3	5	5	4	5	5	6	6	4	4	3	6	3	3	5	5
717	2	3	6	1	2	2	2	3	4	4	3	3	3	3	3	3	2	2	1	4	4	4	4	4	5	5	5	5	3	2	5	5	4	4	5	4	6	6	1	4	4	6	5	5	6	3	4	6	5
718	1	3	6	1	3	2	5	5	5	4	4	4	4	4	4	5	4	4	4	4	4	3	3	3	4	3	4	3	4	3	3	4	4	5	4	5	5	4	4	5	5	4	5	4	5	4	4	4	4
719	1	2	6	1	2	3	4	4	4	4	4	4	3	3	2	2	2	2	3	4	4	4	4	4	4	4	4	4	4	4	4	4	4	5	5	5	5	5	5	5	5	5	5	5	5	5	5	5	4
720	1	2	6	1	3	3	4	4	4	2	3	2	2	2	2	2	2	2	2	4	4	4	4	4	4	4	4	5	4	4	5	5	5	4	4	4	5	5	1	1	2	4	4	4	2	2	3	4	4
721	2	3	6	1	2	3	4	2	4	4	4	4	2	2	2	2	2	2	2	4	4	4	4	4	5	4	4	3	4	3	5	5	4	5	4	4	4	4	4	4	4	4	4	3	3	3	3	4	4
722	2	2	6	1	4	3	2	2	4	4	4	4	4	4	3	3	3	3	1	2	4	4	4	4	4	4	3	2	3	2	4	4	4	3	5	5	5	3	4	3	4	4	4	4	4	3	5	6	4
723	2	2	6	2	3	3	3	3	3	3	4	4	4	4	3	3	3	3	3	2	2	2	2	4	2	4	4	3	3	3	3	3	3	4	4	4	4	4	4	4	4	4	4	4	4	4	4	4	4
724	2	2	4	1	4	2	4	3	2	3	4	2	2	3	2	4	3	4	2	2	3	3	2	3	2	2	4	3	3	3	2	2	3	3	4	4	3	3	3	2	3	3	2	3	3	3	3	4	3
725	1	3	6	2	2	2	3	3	3	3	3	3	3	3	3	3	3	3	3	3	3	3	3	3	3	3	3	3	3	3	3	3	3	4	4	4	4	4	4	4	4	4	4	4	4	4	4	4	3
726	2	2	1	1	3	3	1	5	5	5	5	5	5	3	2	4	3	4	5	5	5	5	5	5	5	5	4	4	4	5	4	5	5	5	1	3	6	5	3	2	6	5	4	3	6	6	4	6	4
727	2	3	6	1	2	3	4	3	4	3	3	3	3	3	3	3	3	3	3	3	3	4	4	3	4	3	3	3	3	3	3	3	4	4	4	4	3	3	4	3	3	4	3	4	4	4	5	5	4
728	2	2	6	2	3	3	4	2	4	4	4	4	4	4	4	4	4	4	4	4	4	4	4	4	4	4	4	3	3	4	4	4	4	4	4	4	4	4	4	4	4	4	4	4	4	4	4	4	4
729	2	3	6	1	3	4	3	3	3	3	3	4	4	4	4	3	3	4	3	4	4	4	4	4	4	4	4	4	3	4	4	3	3	5	5	5	5	5	5	5	5	4	4	4	4	4	5	5	4
730	1	3	6	1	5	4	4	1	2	5	3	3	3	3	3	3	3	3	3	4	4	3	4	4	2	5	4	5	4	4	4	4	4	6	5	5	2	2	2	4	2	2	2	4	4	1	1	5	5
731	2	2	6	2	4	3	1	1	2	4	3	3	3	4	3	2	2	2	1	4	4	4	4	5	2	5	5	2	4	5	5	5	5	3	5	4	4	5	5	4	5	5	5	5	5	4	3	6	4
732	2	4	2	1	2	3	3	3	3	3	3	3	3	3	2	2	2	2	2	2	2	2	2	2	2	3	3	3	3	3	3	3	3	3	3	3	3	3	3	3	3	4	4	4	4	4	4	4	3
733	1	2	2	1	4	4	4	2	1	2	2	2	2	2	2	2	2	2	2	3	3	3	3	3	3	5	5	3	3	3	4	4	3	4	4	4	4	4	4	4	2	2	2	2	2	2	2	2	2
734	2	2	6	1	2	3	4	4	5	4	3	3	3	3	2	2	2	3	2	4	4	4	5	4	4	4	3	3	3	4	4	4	4	4	5	6	4	5	3	5	5	5	5	5	6	6	6	5	4
735	2	1	3	2	1	1	4	3	3	4	4	4	3	4	3	3	3	3	3	3	3	3	3	3	3	3	3	3	3	3	3	3	3	4	4	4	4	4	4	4	4	4	4	4	4	4	4	4	3
736	1	3	6	1	2	3	4	4	2	4	4	4	4	4	2	2	2	2	2	3	3	4	3	4	4	4	3	2	4	4	4	5	2	5	5	2	2	3	5	2	2	2	2	2	2	5	4	3	3
737	1	4	6	1	2	3	2	1	1	1	1	1	1	1	1	1	1	1	1	1	1	5	5	5	1	5	5	5	5	1	5	5	5	6	5	4	5	4	6	1	6	1	1	1	2	6	6	6	5
738	2	2	4	1	3	3	4	4	4	4	3	3	3	3	3	3	3	3	3	4	4	4	4	4	4	4	4	4	4	4	4	4	4	5	5	5	5	5	5	5	5	5	5	5	5	5	5	5	4
739	2	3	6	1	3	3	5	5	5	5	5	5	5	5	5	5	5	5	5	5	5	5	5	5	5	5	5	5	5	5	3	4	5	6	5	5	5	5	5	5	5	5	5	5	5	6	6	6	5
740	2	3	6	1	1	3	2	2	2	2	2	2	2	2	2	2	2	2	2	2	3	2	3	2	3	2	3	2	3	2	3	2	3	3	3	3	3	3	3	3	2	2	2	2	2	3	3	3	2
741	2	2	2	1	2	2	2	2	2	3	3	2	2	2	2	2	1	1	1	4	4	4	5	5	4	5	5	5	5	4	3	5	5	6	4	5	5	4	6	4	4	5	5	6	5	5	3	5	4
742	2	3	6	2	2	3	4	3	5	4	3	3	3	3	3	3	3	3	3	2	2	2	4	4	3	3	4	2	4	3	3	3	3	3	5	5	5	5	5	5	5	5	5	5	5	5	5	5	4
743	2	2	6	1	5	3	4	4	4	4	4	4	4	4	4	4	4	4	4	4	4	4	4	4	4	4	4	4	4	4	4	4	4	5	5	5	5	5	5	5	5	5	5	5	5	4	4	4	3
744	2	3	6	2	5	3	1	4	5	4	3	3	1	1	1	1	1	1	1	5	5	5	5	5	3	5	5	3	4	4	5	4	4	5	6	4	3	4	5	6	6	6	6	6	6	6	6	6	4
745	2	3	6	1	2	3	2	2	4	3	5	5	5	5	3	4	2	4	2	4	4	4	4	4	4	4	4	4	4	4	4	4	4	5	5	5	5	5	3	5	5	5	5	5	5	3	2	1	2
746	2	3	6	1	4	3	5	5	3	2	3	3	5	5	5	5	5	5	3	3	1	3	5	5	5	5	4	1	3	1	1	3	1	2	2	1	5	5	1	5	3	2	4	1	4	1	1	2	1
747	2	2	6	1	4	3	4	4	4	4	4	4	4	4	5	5	5	5	5	5	5	5	5	5	5	4	4	5	5	5	5	5	5	4	4	4	4	4	4	4	4	4	4	4	4	3	3	3	4
748	1	2	6	1	3	2	4	5	5	5	5	4	4	4	5	5	5	4	4	4	4	5	4	5	4	5	4	5	5	5	4	5	5	5	5	5	4	5	5	5	5	5	4	5	4	5	4	5	2
749	1	1	1	1	5	1	4	4	4	4	4	5	5	5	5	5	5	5	5	3	3	3	3	3	3	3	3	3	3	3	3	3	3	6	6	6	6	6	1	1	1	1	1	1	1	1	1	1	1
750	1	2	6	1	2	3	4	3	4	4	4	4	4	4	3	3	3	3	3	4	4	2	4	4	3	4	4	4	3	3	4	4	4	3	3	4	3	3	4	3	3	3	3	3	5	3	4	5	4
751	1	3	6	1	2	3	1	5	5	3	5	5	4	4	4	4	4	4	3	2	2	2	2	4	4	5	4	4	4	3	3	5	3	4	6	5	6	6	5	6	5	5	5	5	6	5	6	6	2
752	2	3	6	1	2	3	3	2	4	4	4	5	4	4	3	3	3	2	2	4	4	4	4	4	4	4	3	2	4	4	4	4	4	5	5	5	3	3	5	5	3	5	5	3	6	3	4	5	4
753	2	3	6	1	3	3	4	3	4	4	3	3	4	3	3	3	3	3	2	4	4	4	4	4	4	4	4	4	3	2	4	4	4	5	6	5	6	5	5	5	5	5	5	5	5	3	4	5	4
754	1	2	6	1	1	2	4	4	5	4	4	3	3	3	3	3	3	3	3	3	3	3	4	4	4	4	4	4	4	2	4	4	4	5	4	4	5	4	5	5	5	5	5	4	3	3	5	5	4
755	2	2	6	1	3	3	3	4	4	3	3	3	4	3	4	3	4	3	2	3	3	3	3	4	4	4	4	3	3	2	2	4	4	4	3	3	4	4	4	5	4	5	5	4	4	4	4	5	3
756	1	3	6	2	4	3	4	4	4	4	4	4	4	4	4	4	4	4	4	4	4	4	4	4	4	4	4	4	4	4	4	4	4	5	5	5	5	4	5	5	5	5	5	5	5	5	5	5	4
757	1	2	2	2	5	4	4	4	4	4	3	3	3	3	3	3	3	3	1	4	4	5	5	5	3	5	4	5	5	2	4	5	3	4	5	3	5	5	5	5	3	2	4	4	5	2	2	6	4
758	2	2	2	1	3	3	5	4	4	5	4	4	4	4	4	4	4	4	4	4	4	4	4	4	4	4	4	4	4	2	3	4	4	2	4	5	3	3	2	2	2	2	2	2	2	1	4	4	4
759	1	3	6	1	5	3	3	4	4	4	4	4	4	4	4	4	4	4	3	4	4	4	4	4	4	4	4	3	2	1	4	4	3	5	5	5	3	3	3	4	4	3	4	4	3	4	3	3	3
760	2	3	6	2	5	3	4	4	3	5	4	4	4	4	2	2	3	3	4	3	4	4	4	4	4	4	5	3	4	4	4	4	4	3	5	5	6	4	1	2	4	2	2	3	5	1	3	5	4
761	2	2	3	2	5	3	2	2	3	4	4	4	2	2	2	2	2	2	2	4	4	4	4	4	4	4	4	4	4	2	4	4	4	5	2	2	4	4	2	2	5	4	4	4	4	4	3	4	4
762	2	2	6	1	2	3	4	4	5	2	5	5	5	5	4	4	4	4	3	4	4	4	4	5	5	5	4	3	4	2	3	4	4	5	5	2	4	6	1	3	4	4	4	5	6	1	2	5	2
763	2	2	6	1	5	4	1	1	5	5	5	5	5	5	5	5	1	5	5	5	5	5	5	5	5	5	5	5	5	5	5	5	5	1	1	1	6	1	2	2	2	1	1	1	1	1	1	1	5
764	1	2	3	1	3	2	4	5	4	4	4	5	4	3	4	5	4	5	4	4	5	4	4	5	4	4	5	4	5	4	4	5	4	5	6	5	6	5	4	5	6	5	5	5	4	5	6	5	4
765	1	2	2	1	2	2	4	5	4	5	5	5	4	5	4	5	4	5	4	4	5	4	5	4	5	4	5	4	5	4	5	4	5	4	5	4	5	4	5	4	5	4	5	4	5	4	5	4	4
766	2	4	6	2	5	3	1	4	2	5	2	5	2	5	1	5	2	5	2	5	2	4	2	4	2	4	2	5	2	4	2	4	4	5	3	5	2	5	2	5	3	5	4	2	5	5	2	5	4
767	2	2	6	2	4	4	4	4	5	2	4	4	4	4	3	3	4	4	3	4	4	4	4	4	4	5	5	3	3	1	4	5	5	3	3	4	5	3	5	5	5	4	5	4	6	4	3	5	4
768	2	2	6	1	1	3	5	4	3	5	4	4	3	3	3	3	2	3	4	4	4	5	4	4	5	4	3	3	4	3	3	5	4	4	3	5	5	4	3	4	2	4	3	4	3	2	3	5	5
769	1	2	6	1	3	3	2	2	5	2	4	4	4	4	4	4	4	4	4	4	4	4	4	4	4	4	4	4	4	4	4	4	4	3	3	3	3	3	3	3	3	3	3	3	3	3	3	3	4
770	2	2	2	1	3	2	5	3	5	5	5	5	5	5	5	5	5	5	3	3	3	3	3	3	3	3	1	1	4	3	4	5	3	4	4	4	2	4	4	4	4	4	4	4	5	5	5	5	3
771	1	2	3	2	3	3	2	2	2	2	2	2	2	2	2	2	2	2	2	4	4	3	4	4	3	4	4	4	4	4	5	5	5	5	6	5	6	5	6	6	6	5	5	5	5	5	5	5	2
772	2	2	6	1	1	2	3	4	4	2	3	3	3	3	3	3	3	3	2	2	2	2	3	2	3	4	3	4	4	3	4	4	4	4	4	4	4	4	4	5	4	4	5	4	5	4	3	4	3
773	1	4	6	1	3	4	2	2	4	4	4	4	4	4	4	4	4	4	4	3	4	4	4	4	3	4	4	3	4	4	4	4	3	4	5	4	4	4	4	4	4	3	4	3	5	4	4	5	3
774	2	2	6	1	1	2	4	4	4	4	4	4	4	4	4	4	4	4	4	4	4	4	4	4	4	4	5	5	5	5	5	5	5	4	4	4	4	4	4	4	4	4	4	4	4	4	4	4	3
775	2	2	1	1	3	3	3	4	5	4	4	4	4	4	3	3	3	4	4	3	3	3	4	4	3	4	3	3	3	3	3	4	4	4	3	3	3	3	3	3	3	3	3	4	4	4	4	4	4
776	2	2	1	2	2	3	3	2	5	1	5	5	5	5	3	3	2	2	5	5	5	4	4	4	5	3	4	4	5	1	3	5	3	3	1	4	1	3	5	3	4	2	4	4	3	3	5	6	5
777	1	3	6	2	2	3	4	3	4	3	3	3	3	3	3	3	3	3	3	3	3	3	3	4	4	3	3	3	3	3	4	4	4	4	4	4	4	4	4	4	4	4	4	4	4	4	4	4	4
778	2	2	3	1	2	3	2	3	4	2	3	3	3	3	3	3	4	3	4	2	3	3	4	4	4	5	4	3	3	5	2	4	4	3	5	4	5	4	4	4	3	3	3	3	5	3	3	5	2
779	2	3	6	1	2	3	4	3	3	4	3	3	4	3	3	3	3	3	3	4	4	4	4	4	4	4	4	3	3	3	3	4	3	5	5	4	3	4	3	4	4	5	5	3	6	5	5	6	3
780	2	2	4	1	2	3	2	2	4	3	4	4	4	4	2	2	2	2	2	4	4	4	5	4	4	4	4	4	4	4	4	5	4	4	4	4	4	4	5	5	5	4	5	4	5	5	5	5	4
781	2	2	6	1	1	3	4	4	5	3	5	5	5	5	5	5	3	3	2	1	1	1	1	4	1	4	3	2	3	2	4	4	3	3	5	4	5	5	4	5	5	5	5	3	5	2	3	5	2
782	1	2	4	1	4	3	3	2	2	2	2	2	2	2	2	2	2	2	2	4	4	4	4	4	4	4	4	4	4	4	4	4	4	5	5	5	5	5	5	5	5	5	5	5	5	5	5	5	2
783	2	3	6	1	3	3	4	5	4	4	4	3	3	2	3	2	3	3	2	2	2	2	3	5	4	4	4	3	4	1	3	3	4	5	4	3	1	5	3	5	4	5	5	5	5	5	5	6	2
784	2	2	2	1	3	3	2	4	4	4	4	4	4	4	4	4	4	4	4	4	4	4	5	5	5	4	5	5	5	5	5	5	5	5	6	2	2	2	5	5	5	5	6	6	2	6	6	2	4
785	1	2	4	1	4	3	2	2	2	2	4	4	4	4	2	2	2	2	2	4	4	4	4	4	4	4	4	4	4	4	4	4	4	5	5	5	5	5	5	5	5	5	5	5	5	5	5	5	4
786	2	2	2	1	2	1	3	2	5	4	4	5	3	4	4	4	4	4	2	5	5	4	5	5	3	5	4	5	3	2	4	4	4	3	5	2	2	2	3	2	3	2	2	3	3	3	2	3	4
787	2	3	6	1	2	3	4	3	2	4	3	4	3	3	2	2	2	1	1	5	5	4	3	4	4	4	3	4	3	4	3	4	4	4	6	5	4	4	5	4	5	3	4	5	6	3	5	5	4
788	2	3	6	2	1	3	4	2	5	4	3	3	3	3	3	3	3	3	4	4	4	4	3	4	4	4	4	3	4	4	3	4	4	4	4	5	3	5	4	5	4	4	4	3	4	4	5	5	4
789	1	3	6	1	4	4	2	2	4	2	2	4	2	4	2	4	2	4	2	4	4	4	4	4	4	4	3	4	3	4	3	4	4	3	4	3	3	3	3	3	3	4	3	3	4	3	3	3	4
790	2	2	6	2	2	3	4	4	5	2	4	3	2	2	2	2	2	2	3	4	4	4	4	5	4	4	4	2	4	2	3	3	4	3	4	4	3	4	5	3	3	4	4	3	4	3	4	5	2
791	2	2	2	1	2	3	4	2	2	5	5	5	2	5	2	2	2	2	2	5	5	5	5	5	3	4	3	1	2	4	2	5	2	2	3	3	6	6	5	6	5	6	6	5	5	2	3	6	4
792	2	2	4	2	2	2	2	5	5	4	5	5	4	5	3	4	4	5	4	5	4	5	5	4	3	4	4	2	4	5	4	5	4	3	5	2	6	3	5	3	4	3	4	4	6	2	1	4	4
793	2	3	6	1	1	3	4	4	5	4	4	5	5	4	4	4	5	4	4	4	4	4	5	4	5	4	4	4	5	4	5	4	4	5	6	4	5	4	5	5	5	5	4	6	5	5	5	5	4
794	1	2	3	2	1	2	4	2	4	4	4	4	4	4	5	4	2	2	4	2	4	5	5	5	4	5	5	2	4	2	5	5	5	4	5	4	5	5	6	5	1	1	4	5	5	2	5	2	4
795	2	3	6	1	3	3	4	4	4	3	4	4	5	4	4	5	3	4	4	4	3	5	4	4	3	4	3	4	4	4	3	4	5	5	5	4	5	5	5	4	3	3	2	5	4	3	5	3	4
796	2	2	6	1	2	3	5	4	5	4	5	4	4	2	4	4	3	4	5	4	5	5	5	5	5	3	3	4	4	2	2	2	4	5	5	6	5	5	5	5	6	5	5	5	5	5	5	5	2
797	2	2	1	2	2	2	4	2	2	2	1	1	4	3	3	2	1	1	1	5	5	5	5	5	5	5	5	1	2	5	1	1	4	5	5	5	6	1	3	5	5	6	6	2	1	1	3	5	5
798	2	2	4	2	3	2	2	4	2	3	3	2	3	2	2	2	2	2	1	4	4	4	5	5	4	5	5	4	5	3	4	5	5	4	4	4	5	4	5	5	4	4	3	3	5	4	5	5	4
799	2	2	1	1	1	1	1	3	1	1	1	2	1	3	1	2	1	1	1	1	1	2	1	1	1	1	5	4	4	2	4	4	4	4	4	3	4	5	3	4	1	6	1	1	6	6	1	6	1
800	2	2	6	1	5	3	5	3	2	3	5	5	5	5	5	5	5	5	5	5	5	5	5	5	5	5	5	5	5	5	5	5	5	3	3	5	4	4	4	4	4	4	4	4	4	4	4	4	2
801	2	2	2	1	3	2	3	4	4	3	4	4	4	4	4	4	3	3	3	2	2	4	4	4	4	4	3	4	4	3	3	4	4	5	5	4	5	4	4	5	5	5	6	5	6	6	6	6	4
802	1	2	2	2	2	2	2	2	4	3	4	3	2	2	2	2	2	2	1	4	4	3	2	4	2	4	4	4	4	5	4	4	4	4	3	5	4	5	5	5	4	4	4	3	4	2	4	6	4
803	2	2	3	1	1	2	2	3	2	1	2	1	3	2	3	2	1	3	2	1	3	2	1	3	2	4	3	5	4	5	3	4	5	4	4	2	2	4	2	5	2	5	2	5	4	3	2	4	2
804	2	1	1	2	3	3	2	1	2	2	4	4	4	4	2	3	4	4	1	4	4	4	4	4	4	3	2	3	4	3	2	4	4	5	4	1	5	4	5	2	3	2	3	3	6	3	2	5	4
805	2	1	2	1	2	3	4	4	4	4	3	4	4	4	3	3	3	4	2	3	4	4	4	4	4	4	4	2	2	3	4	4	2	5	5	4	5	5	5	4	5	5	5	6	5	5	4	6	2
806	1	2	1	1	2	2	3	3	2	2	2	3	3	3	2	3	2	2	3	1	1	3	1	1	3	4	2	4	2	4	2	4	2	2	4	2	4	3	4	3	3	4	3	4	3	4	3	4	3
807	2	2	2	2	3	1	4	4	4	4	4	4	4	4	4	4	4	4	4	4	4	4	4	4	4	4	4	4	4	4	4	4	4	5	5	5	5	5	5	5	5	5	5	5	5	5	5	5	4
808	2	2	3	1	1	2	2	1	2	3	2	4	1	3	2	4	3	2	5	3	1	2	3	2	4	3	2	1	3	5	2	3	4	4	3	5	4	3	5	2	1	6	5	4	2	5	4	3	4
809	2	2	2	2	1	1	4	4	4	4	3	3	3	3	3	3	3	3	3	4	4	4	4	4	4	4	4	4	4	4	4	4	4	6	6	6	4	2	4	5	5	5	5	5	5	3	5	5	4
810	2	2	2	2	2	2	4	3	5	4	3	3	4	4	3	3	2	2	3	4	4	4	5	5	4	5	5	4	4	3	4	4	4	5	4	3	3	2	3	4	2	2	2	4	4	3	3	4	4
811	2	2	4	1	3	1	2	2	4	4	4	4	5	5	5	4	2	2	4	4	3	4	4	4	5	3	4	4	5	4	3	4	3	4	5	4	6	5	4	6	5	4	3	3	4	5	5	3	4
812	1	3	6	2	2	3	4	4	3	4	4	4	3	4	4	4	3	2	3	4	4	4	4	5	3	3	4	4	2	2	4	4	4	3	4	3	4	4	3	3	4	3	3	3	4	4	3	3	4
813	2	2	6	1	3	4	2	2	2	2	2	2	2	2	2	2	2	2	2	4	4	4	4	5	5	5	5	5	5	2	5	5	5	3	3	5	5	5	2	3	3	5	5	2	5	3	3	5	3
814	2	3	6	1	5	4	1	4	4	4	4	3	4	4	4	4	4	4	3	4	4	4	4	4	4	4	3	2	3	2	4	4	4	4	3	4	4	4	4	4	4	4	4	4	4	4	4	4	4
815	2	2	1	1	2	2	2	1	2	1	2	2	2	1	2	1	1	2	1	4	5	5	5	5	4	5	5	4	5	4	4	5	5	5	6	5	4	4	5	3	4	5	4	3	4	5	4	6	4
816	2	2	2	2	3	2	4	4	3	3	4	4	2	4	2	4	2	3	3	4	2	2	4	4	2	3	3	4	4	2	3	4	4	5	4	3	4	5	5	4	3	4	3	5	4	5	4	3	4
817	2	2	6	2	3	3	4	5	5	5	4	4	4	4	2	2	4	4	2	5	5	5	5	5	4	2	4	2	2	2	2	5	4	3	2	2	3	4	5	3	2	2	2	2	5	1	2	5	5
818	2	2	6	1	5	3	4	5	4	2	2	1	1	1	2	2	2	2	1	4	4	5	5	5	4	4	4	2	2	1	1	2	2	2	5	3	5	5	5	5	5	5	5	2	2	4	3	5	4
819	2	2	2	2	2	3	3	4	5	2	3	3	3	3	2	4	2	2	3	4	5	3	4	4	5	4	4	4	1	2	2	3	4	4	5	4	3	5	3	4	3	4	5	6	4	5	3	5	4
820	2	2	1	1	2	2	4	4	5	3	5	5	4	3	4	3	4	4	3	4	2	2	4	4	3	3	4	4	3	4	4	3	4	4	4	5	5	4	3	4	4	4	4	5	3	4	5	5	4
821	2	2	2	1	2	2	4	4	2	3	4	4	4	2	2	2	2	2	2	4	4	4	4	4	3	4	4	4	4	4	4	5	5	5	5	5	5	5	2	3	5	5	5	5	5	5	5	3	4
822	2	2	6	1	2	3	4	4	5	4	4	3	4	3	2	2	2	2	2	5	4	4	4	5	4	4	5	4	4	3	4	5	3	4	5	5	3	3	4	3	3	3	3	3	3	2	3	4	4
823	2	2	3	2	2	2	2	3	2	2	4	2	3	3	2	2	3	3	1	4	4	4	4	5	3	5	5	5	5	5	5	5	5	5	5	5	5	5	4	5	5	4	4	4	5	3	4	4	2
824	2	2	1	1	3	3	3	2	2	2	1	2	2	2	2	3	2	2	1	4	4	4	5	5	4	4	5	5	4	3	3	5	4	4	5	5	2	4	5	4	4	4	5	3	6	2	3	6	4
825	2	2	3	2	3	2	2	2	2	2	4	4	3	4	4	4	4	4	4	4	4	4	4	4	5	4	5	4	4	4	4	4	4	5	5	4	4	5	4	5	3	4	5	3	5	5	3	4	4
826	2	2	2	1	2	2	4	4	4	4	4	4	4	4	4	4	4	4	4	4	4	4	4	5	3	4	4	4	4	4	4	4	4	3	4	4	4	5	3	4	4	5	4	4	4	5	4	5	3
827	2	2	6	1	2	3	2	4	4	4	3	3	2	2	3	3	2	2	2	4	4	4	3	5	4	5	5	4	4	3	4	4	4	4	5	5	4	4	6	5	5	4	4	5	5	3	3	5	4
828	2	3	6	1	3	3	4	5	5	3	4	4	5	5	4	4	5	5	4	4	4	5	4	5	4	5	5	4	4	5	5	4	4	3	3	4	3	3	4	2	3	2	3	3	3	1	2	4	4
829	2	2	6	1	2	2	3	3	2	4	4	5	4	4	4	3	3	4	5	3	2	2	2	2	4	4	2	4	5	3	2	5	2	3	3	2	1	3	3	4	2	3	2	2	2	3	4	5	2
830	2	2	2	1	3	2	5	3	5	4	5	5	4	5	5	4	4	4	5	5	4	5	5	4	5	4	5	5	4	5	4	5	5	6	5	5	6	6	5	6	5	6	5	5	6	6	5	6	5
831	2	2	1	1	1	2	4	2	5	2	3	3	2	3	2	2	1	1	2	4	4	5	5	5	5	5	4	3	4	3	3	5	4	3	5	3	3	4	4	3	2	3	2	4	3	3	3	6	4
832	2	2	1	2	3	4	5	5	5	5	5	5	5	2	5	5	5	5	2	5	5	5	5	5	5	5	5	5	5	5	4	5	5	5	6	5	5	5	5	6	6	5	6	6	6	1	6	6	5
833	2	3	6	2	4	4	3	2	4	4	3	4	3	4	4	3	4	4	2	4	3	4	4	5	5	3	4	3	4	4	5	4	4	4	5	4	4	5	4	4	5	4	5	5	4	5	4	2	3
834	2	2	6	1	3	2	3	2	5	3	5	3	3	3	2	2	3	3	5	4	4	5	4	4	4	4	4	4	4	3	4	4	5	4	5	5	2	4	5	5	5	4	5	6	3	5	6	5	3
835	2	2	6	1	1	4	4	5	5	2	4	5	4	4	4	4	5	5	5	2	1	2	2	4	3	4	4	2	2	4	4	5	4	5	6	5	5	3	2	2	2	5	6	5	5	5	6	5	2
836	2	2	3	2	2	2	4	5	5	4	4	4	3	3	2	2	2	2	2	4	4	4	3	5	4	4	3	4	4	5	2	5	2	5	5	5	2	4	5	3	5	4	5	4	6	4	6	6	3
837	2	2	6	1	3	3	2	2	1	4	2	2	2	2	1	1	1	1	2	5	4	4	5	5	3	4	4	3	4	4	5	4	4	3	5	3	5	4	4	5	4	5	5	4	6	3	2	6	5
838	2	2	3	1	2	2	4	5	4	4	5	4	4	4	5	4	4	5	4	5	4	5	5	5	4	5	5	5	4	5	5	5	5	6	5	6	6	6	5	6	6	6	5	6	6	6	5	6	5
839	2	2	3	2	3	1	5	4	4	5	5	4	4	5	4	5	5	4	4	4	5	4	5	5	4	5	4	5	4	4	5	4	5	6	5	5	6	6	5	6	5	6	5	5	6	6	5	6	5
840	2	2	2	2	2	2	4	4	5	4	3	3	5	4	1	3	1	3	3	5	4	3	4	5	4	5	4	3	4	2	4	4	4	3	5	4	5	4	5	5	4	6	4	2	4	5	4	6	5
841	2	2	3	1	1	3	2	1	2	5	4	5	4	4	4	4	2	2	1	5	4	4	5	5	5	4	5	2	4	4	2	2	4	3	4	3	5	6	6	5	2	5	5	5	6	2	1	6	5
842	2	2	3	1	3	4	3	2	4	2	3	4	3	2	3	2	4	3	4	3	2	4	4	2	4	4	3	4	2	3	4	2	3	4	3	4	4	4	3	4	3	4	3	4	2	4	2	4	4
843	2	2	2	1	5	1	2	2	1	1	1	1	1	1	1	1	1	1	1	2	2	4	4	4	4	4	4	4	4	2	4	4	4	5	3	3	3	3	3	3	3	3	2	5	5	5	2	2	4
844	2	2	4	1	4	2	4	3	5	4	5	5	4	4	4	3	2	2	2	4	4	4	5	4	5	5	4	4	3	4	4	5	5	6	5	5	4	4	5	4	5	6	5	3	3	5	5	6	4
845	2	1	1	2	1	2	5	2	2	4	2	2	2	2	2	2	2	2	2	2	4	4	4	4	4	5	5	2	5	2	5	4	4	5	5	5	5	3	5	2	3	5	2	5	2	5	2	5	4
846	2	2	6	1	2	3	3	2	2	3	4	4	2	3	3	2	2	2	2	4	4	4	5	4	4	4	4	4	4	3	4	4	4	5	5	3	4	5	5	3	4	5	4	3	4	5	3	4	4
847	2	2	2	2	2	2	3	4	3	4	3	3	3	3	2	2	2	2	2	4	4	4	4	4	4	4	4	3	3	3	4	4	4	4	4	5	4	4	4	5	4	4	4	4	4	4	4	5	4
848	2	2	6	1	3	3	3	5	5	4	5	5	5	5	5	5	5	5	5	4	5	4	5	5	4	4	5	3	4	4	5	4	5	5	6	5	2	2	5	5	5	5	5	6	6	3	4	5	4
849	2	3	6	1	2	2	4	5	4	5	4	5	4	5	4	5	4	5	4	4	5	4	5	4	5	4	5	4	5	4	5	4	5	5	6	5	5	5	6	5	6	5	6	5	6	5	6	5	4
850	2	3	6	1	2	2	5	3	5	2	3	4	2	2	3	1	1	2	3	4	5	5	4	5	4	5	4	2	4	3	5	5	5	5	1	4	4	5	4	5	5	2	3	2	5	3	4	6	4
851	2	2	3	1	1	3	4	4	4	2	2	2	2	2	2	2	2	2	2	4	4	4	4	4	4	4	4	4	4	2	2	3	4	5	2	5	2	2	5	5	3	5	5	5	2	5	5	5	4
852	2	2	3	2	2	2	4	3	3	4	2	2	2	3	2	2	2	2	2	4	4	4	4	4	4	4	4	3	3	2	4	3	2	5	5	5	5	6	6	6	6	5	5	5	6	4	4	5	3
853	2	2	4	2	2	3	2	2	4	5	4	4	3	3	3	3	2	2	2	4	4	4	5	5	5	5	5	5	5	3	2	3	4	3	5	5	3	5	6	3	5	5	5	6	5	1	5	5	4
854	2	3	6	1	2	3	5	4	4	4	3	3	4	4	3	2	3	4	3	4	5	4	5	5	5	4	4	4	2	4	4	5	5	5	5	5	3	5	5	5	3	3	3	5	5	2	2	5	5
855	2	2	2	2	2	2	4	4	4	4	4	4	4	4	4	5	3	3	3	3	3	3	5	5	5	3	3	4	4	3	4	5	5	5	5	4	4	4	5	4	4	4	4	4	4	5	5	5	4
856	2	2	2	1	2	3	4	2	4	3	2	3	3	3	2	2	3	3	1	4	4	5	5	5	4	5	5	4	4	4	5	5	5	5	3	4	5	5	2	5	4	6	6	3	6	3	3	6	4
857	2	2	6	1	2	2	2	2	3	4	5	4	5	4	3	3	2	2	2	2	4	4	4	5	4	4	4	4	4	3	3	4	4	4	5	6	3	5	3	6	6	4	5	5	6	3	5	6	3
858	2	2	3	2	2	3	3	3	4	4	3	3	2	2	1	1	1	3	3	4	4	4	4	5	5	4	5	5	3	4	3	4	4	5	5	4	5	6	5	4	5	5	5	5	5	5	5	5	5
859	2	3	3	1	4	2	5	4	4	5	4	5	5	4	4	5	5	4	4	4	5	5	4	4	1	4	2	4	3	4	3	3	3	5	5	5	4	3	4	4	3	3	4	4	3	4	5	3	4
860	2	2	6	1	2	3	4	5	5	4	5	5	4	4	5	5	4	4	5	4	4	2	5	5	2	5	4	4	2	2	2	4	2	3	4	5	1	2	1	1	3	4	4	5	6	4	2	5	2
861	2	2	6	1	3	2	2	2	5	4	4	4	2	2	2	2	2	1	1	4	4	5	4	5	4	4	4	4	4	2	4	4	4	5	4	5	5	5	4	5	5	4	5	4	6	4	5	6	2
862	2	2	6	1	3	3	4	4	5	5	4	4	5	5	4	4	4	4	2	5	5	5	5	5	4	4	5	4	4	2	4	4	4	4	4	3	3	3	5	5	3	4	5	3	6	2	3	6	4
863	2	2	3	1	2	2	1	1	5	4	4	3	1	1	1	1	1	1	4	4	4	5	5	5	4	5	5	3	2	1	1	2	3	5	4	5	5	5	4	5	4	6	6	2	6	4	4	6	4
864	2	2	2	2	1	1	4	4	4	2	2	2	3	3	3	3	3	3	2	2	2	4	2	4	4	4	4	3	4	3	4	4	4	5	5	5	5	5	3	5	5	5	5	3	5	5	3	5	3
865	2	2	2	1	2	3	4	3	5	4	4	4	2	2	3	3	2	2	3	4	5	2	5	5	4	4	4	2	2	2	3	3	5	3	5	3	3	4	3	4	4	4	4	3	6	2	3	5	5
866	2	2	6	1	5	3	4	4	4	4	4	4	1	4	4	1	4	1	4	1	4	4	1	4	1	2	4	4	1	4	4	4	4	5	5	5	5	1	1	1	1	6	5	3	3	3	3	3	5
867	2	2	3	1	3	2	5	5	5	5	5	5	5	5	4	4	5	4	3	5	5	4	3	5	5	4	4	4	3	3	3	5	4	4	3	4	4	4	2	4	3	4	5	3	4	5	4	3	5
868	2	2	4	1	1	2	4	4	4	5	4	5	4	4	4	4	3	3	4	5	4	4	5	5	5	4	4	2	4	2	4	4	3	5	5	3	5	3	3	5	5	4	5	3	5	2	2	5	4
869	2	2	1	1	3	1	2	4	2	3	4	3	4	4	4	4	3	4	3	4	4	4	4	4	4	4	4	3	3	4	3	2	3	3	6	3	5	3	3	2	3	5	3	3	3	3	3	3	4
870	2	2	6	1	2	3	5	2	2	4	2	1	2	2	2	2	2	2	1	4	5	5	5	5	5	4	4	2	4	5	4	4	4	4	5	5	3	3	6	5	3	4	5	3	6	5	5	6	2
871	2	2	6	1	3	3	5	3	5	5	4	4	3	3	2	4	2	4	2	4	5	4	5	5	4	3	2	2	2	1	2	4	1	5	4	5	4	6	5	5	5	1	2	1	6	5	4	5	4
872	2	2	6	1	1	3	4	4	5	4	4	4	4	3	4	4	4	4	5	4	4	4	4	4	5	4	4	4	4	5	5	4	4	5	5	6	5	5	5	5	5	6	5	6	5	5	4	5	4
873	2	2	3	1	4	3	5	3	5	4	5	4	4	4	5	4	3	4	5	5	3	4	3	4	4	3	4	5	3	4	5	5	4	6	5	6	5	5	6	5	5	6	4	6	5	2	3	6	5
874	2	2	2	1	2	3	2	2	1	2	3	3	4	2	2	2	4	4	1	5	5	5	5	5	5	4	4	4	4	5	5	5	4	5	3	2	5	5	4	5	5	3	4	2	4	2	2	5	4
875	2	2	6	1	4	4	4	2	4	4	4	4	4	4	4	4	4	4	2	4	4	4	4	4	4	5	5	3	4	2	2	4	2	3	2	2	5	3	1	4	3	5	5	2	5	3	1	4	4
876	1	3	6	1	1	3	4	4	5	3	4	4	3	3	2	2	4	4	3	3	2	2	4	4	2	4	3	3	4	3	4	4	4	4	5	5	3	4	5	4	5	4	4	5	4	3	3	5	4
877	2	4	6	1	3	3	2	2	4	4	4	4	3	5	5	4	4	4	1	4	4	4	5	5	5	5	5	4	4	5	5	5	5	6	6	6	5	6	5	5	4	5	5	5	5	3	4	4	4
878	2	2	2	1	4	2	2	1	5	2	4	3	2	2	3	3	1	1	1	2	2	2	2	4	3	4	5	2	4	4	4	5	4	5	4	5	5	4	5	3	3	2	4	5	5	4	5	6	4
879	2	2	6	1	3	2	4	2	5	5	5	5	3	3	2	2	3	3	1	4	4	4	4	4	4	4	4	4	4	4	4	4	4	5	5	5	5	5	4	4	3	5	4	5	4	5	4	4	4
880	2	2	6	1	3	2	4	4	4	4	3	3	3	3	3	3	3	3	1	4	4	4	4	4	4	4	4	4	4	2	4	4	4	5	5	5	4	5	5	4	4	5	4	5	5	3	5	5	4
881	2	3	6	1	4	3	4	4	5	5	5	5	4	5	4	4	5	5	5	4	4	5	4	5	5	5	5	4	4	5	4	5	4	5	4	3	3	4	5	3	4	5	4	4	3	4	5	4	3
882	2	2	6	1	3	4	2	2	4	3	4	4	3	2	2	2	2	2	1	4	4	4	4	5	4	4	4	4	3	3	4	4	4	3	3	2	1	4	5	5	2	4	3	3	3	2	2	5	4
883	2	2	6	2	2	3	4	1	2	2	2	2	2	2	2	1	1	1	2	4	4	5	4	5	5	5	5	4	3	2	4	5	4	1	3	3	5	3	5	4	5	4	4	5	4	3	3	5	4
884	2	2	2	1	2	3	4	3	4	5	3	3	3	2	2	2	2	2	1	4	4	4	4	5	4	4	4	3	4	4	4	4	4	5	4	4	6	4	3	4	5	5	5	3	6	4	5	6	4
885	2	2	1	1	3	2	2	2	1	2	2	3	3	3	2	2	2	2	1	4	4	5	4	5	4	4	4	2	4	5	4	4	4	3	5	4	5	3	3	5	4	5	4	3	4	4	3	5	2
886	2	2	6	1	1	3	4	5	2	1	2	2	3	3	2	2	2	2	1	2	2	3	4	4	2	3	3	2	2	2	3	3	3	5	6	6	2	4	2	4	5	5	5	5	6	6	5	6	2
887	2	3	6	1	3	4	4	4	3	4	5	3	3	3	2	2	3	3	2	4	4	5	5	4	3	3	3	2	2	1	3	4	4	3	5	3	2	2	2	3	3	2	3	3	4	3	2	4	4
888	2	2	6	1	3	3	4	4	4	3	4	4	2	3	3	3	2	2	3	4	4	4	4	4	4	5	5	4	4	3	4	4	4	5	4	5	5	4	5	4	3	3	3	3	5	3	4	4	3
889	2	2	6	2	1	3	4	3	2	2	3	2	3	2	3	3	2	2	1	2	4	4	4	4	3	5	5	2	3	3	4	4	3	3	3	3	5	2	1	3	4	4	4	3	6	1	3	6	2
890	2	3	3	1	3	2	2	5	4	4	2	5	3	4	5	2	5	3	4	5	2	4	2	5	3	3	3	5	2	5	3	4	3	2	6	4	5	2	6	4	5	6	3	5	4	2	3	5	4
925	2	2	2	2	2	2	5	5	5	2	3	4	2	4	4	2	4	2	1	4	4	5	5	4	4	4	4	4	4	3	5	5	5	1	1	4	3	1	2	1	5	2	5	5	6	3	5	6	4
939	1	1	6	1	1	1	2	4	2	4	5	5	4	1	1	5	3	2	1	5	5	2	4	4	4	1	4	3	5	1	2	4	5	1	5	2	3	3	1	5	5	5	3	3	3	3	3	3	2
940	1	1	1	1	1	1	5	5	4	5	1	5	4	5	3	1	5	1	3	1	1	5	3	2	2	1	4	1	5	3	2	3	5	1	2	2	6	2	5	4	3	4	6	4	3	3	5	2	4
941	1	1	1	1	1	1	3	5	2	1	4	2	3	3	3	1	2	2	5	2	1	4	5	2	5	3	1	4	2	2	4	3	3	2	2	1	3	1	1	5	2	1	1	2	4	1	2	2	5
942	1	1	1	1	1	1	2	5	1	4	1	5	5	5	3	2	1	5	4	1	3	3	5	3	1	4	2	2	2	5	5	5	2	6	5	2	1	6	3	1	5	5	2	3	3	4	1	5	2
953	1	1	6	1	1	1	4	3	4	3	4	4	2	3	1	2	3	1	4	4	5	1	1	2	4	4	5	3	4	4	4	2	4	4	2	4	6	4	6	4	3	3	6	2	3	2	3	6	5
954	1	1	1	1	1	1	5	1	1	5	2	2	1	4	1	5	3	5	1	2	4	4	5	3	4	4	4	1	4	1	1	5	4	3	4	1	1	6	5	4	3	4	1	1	1	6	3	1	5
955	1	1	1	1	1	1	3	2	1	5	1	1	2	3	2	1	2	4	5	2	4	4	1	4	1	1	2	1	2	3	2	3	3	5	4	3	1	2	2	1	3	4	1	3	4	2	6	5	5
957	1	1	6	1	1	1	1	1	5	1	1	2	1	5	1	3	2	3	2	3	2	1	4	3	5	4	1	2	1	3	3	2	2	6	4	2	1	1	4	6	2	6	2	4	1	4	1	2	3
962	1	1	1	1	1	1	1	4	5	2	2	3	4	5	4	2	3	5	5	3	3	1	3	5	5	4	4	5	5	3	1	5	5	1	4	4	3	6	3	5	6	1	5	6	2	2	2	5	2
970	1	1	6	1	1	1	4	4	3	3	3	2	2	2	2	3	3	2	4	1	1	1	4	3	1	2	1	2	2	5	4	2	1	3	5	5	3	6	6	6	1	4	5	3	2	4	3	1	4
983	1	2	1	2	3	2	4	3	4	3	4	3	4	3	3	4	3	4	3	4	3	4	3	4	3	4	3	3	4	5	4	4	3	4	5	6	5	5	6	4	4	5	6	5	4	5	6	5	4
984	1	3	4	2	3	3	4	3	4	3	4	3	4	3	4	3	4	3	4	4	3	4	3	4	3	4	3	5	3	4	4	3	4	5	4	5	4	5	4	6	4	5	4	6	5	5	4	5	4
985	2	2	1	1	2	3	4	5	3	4	4	4	2	3	3	4	3	5	4	4	3	4	5	4	4	3	4	3	4	5	4	4	4	3	5	4	6	4	5	4	6	6	5	6	4	4	5	6	4
986	2	3	2	2	2	2	2	5	3	4	5	5	2	3	2	3	2	5	4	4	2	3	5	4	2	3	4	2	5	3	4	3	3	5	3	5	3	4	2	5	3	5	2	6	3	5	4	4	4
987	1	2	2	1	3	1	3	5	4	2	3	5	4	5	4	2	4	3	5	4	2	3	5	4	2	4	4	3	5	3	5	3	2	3	5	4	6	5	3	6	3	4	5	4	6	5	2	3	4
988	2	2	3	2	3	3	4	2	5	4	2	4	4	5	4	4	2	5	4	4	2	5	4	5	2	5	4	2	5	4	5	2	4	6	3	5	3	5	5	3	6	3	5	2	5	2	5	3	4
989	1	2	2	1	2	2	4	4	5	4	5	4	4	4	5	4	4	5	4	5	4	4	5	5	4	5	5	5	4	4	4	5	4	5	4	4	5	3	4	5	4	5	4	4	5	5	4	3	5
990	1	2	4	1	3	2	5	2	1	4	3	5	1	2	3	1	5	3	1	2	5	3	1	2	5	1	3	2	5	4	1	2	2	6	1	3	3	4	1	6	3	5	1	2	2	3	6	2	2
991	2	3	4	2	4	3	5	4	3	3	5	4	4	4	3	5	4	4	3	5	4	4	4	3	3	5	4	4	3	3	3	3	5	5	4	4	6	5	5	5	4	6	5	5	5	4	4	6	4
992	1	2	3	2	3	1	5	4	3	3	5	4	3	4	3	3	4	3	3	5	4	3	3	5	4	3	2	1	3	3	3	2	3	2	3	4	4	4	4	2	4	6	4	2	4	4	2	4	4
993	2	2	4	2	2	2	2	5	3	4	5	5	2	3	2	3	2	5	4	4	2	3	5	4	2	3	4	2	5	3	4	3	3	5	3	5	3	4	2	5	3	5	2	6	3	5	4	4	4
994	1	3	3	2	3	2	5	3	4	3	5	5	4	4	5	3	4	3	5	5	3	4	4	5	3	4	4	3	4	4	5	3	4	6	4	5	5	6	6	6	6	5	5	5	5	4	4	4	5
995	1	2	2	1	3	2	5	4	3	4	5	4	4	5	3	4	3	5	4	5	4	5	5	5	4	5	5	3	5	4	5	5	3	3	2	5	4	2	3	5	4	3	5	4	3	5	3	3	2
996	1	2	2	1	2	3	3	3	4	4	4	3	4	3	5	4	5	4	4	4	3	4	4	4	3	4	5	4	5	4	5	4	5	5	4	5	5	4	5	4	5	4	5	4	5	4	4	4	4
997	2	2	4	1	3	2	5	3	4	4	3	4	3	5	3	4	4	1	4	4	4	3	4	5	4	3	5	5	4	3	4	4	4	4	5	4	5	4	5	4	5	5	5	1	5	5	2	5	3
998	1	2	3	2	3	3	3	4	4	3	4	5	4	4	5	5	4	5	5	5	5	5	4	5	4	5	5	5	4	4	5	5	5	6	5	6	6	6	5	6	6	5	6	6	6	5	6	6	5
999	1	2	3	2	3	2	4	3	5	4	4	3	4	4	3	3	4	4	3	4	4	5	4	4	3	3	4	4	4	5	4	4	4	3	3	4	3	2	3	4	4	3	3	5	4	5	5	3	4
1000	1	2	4	2	3	3	5	4	5	5	4	5	4	4	5	4	5	4	5	5	4	5	4	5	4	4	5	5	4	5	5	5	4	6	5	6	5	6	5	6	4	5	6	4	6	5	4	5	4
1001	2	2	2	1	4	3	2	2	1	2	2	1	2	2	1	2	2	1	2	2	5	1	2	5	2	4	5	5	4	5	5	4	4	6	5	5	6	5	4	5	5	6	5	5	5	4	5	6	1
1002	1	3	3	1	3	3	5	4	5	4	5	5	4	5	5	4	5	5	5	5	5	4	5	5	5	5	5	5	5	4	5	5	5	6	5	6	6	6	6	6	5	6	6	5	6	6	6	6	5
1003	1	2	2	2	1	2	3	3	3	3	3	3	3	3	3	3	3	3	3	3	3	3	4	3	3	3	3	3	3	3	3	3	3	4	4	4	4	4	4	4	4	4	4	4	4	4	4	4	3
1004	1	2	2	2	3	3	4	3	4	3	4	5	4	4	5	4	5	4	4	4	3	4	3	4	3	4	4	4	3	4	3	4	3	5	3	5	4	5	4	5	5	5	4	6	5	3	5	5	4
1005	1	2	2	1	2	2	2	1	2	2	3	2	1	2	2	2	1	2	2	4	5	2	3	4	3	5	4	4	5	4	4	5	4	5	4	5	5	4	5	4	5	4	4	5	4	5	2	3	2
1006	1	2	1	2	4	2	5	4	2	4	4	5	4	2	3	4	5	4	4	5	5	4	3	4	5	3	4	5	4	5	2	4	5	5	3	6	4	5	6	5	4	4	5	6	3	1	4	5	4
1007	1	2	3	2	2	3	3	3	3	3	3	3	3	3	3	4	3	4	4	3	3	3	4	3	4	4	4	3	4	4	4	3	3	5	4	5	4	5	4	5	4	5	4	4	4	4	5	6	4
1008	1	3	4	2	2	2	4	5	4	4	4	5	4	5	4	5	4	5	4	4	5	5	4	4	5	5	4	5	4	5	5	4	5	5	6	6	5	5	6	5	5	6	5	5	5	6	5	6	5
1009	2	3	3	1	3	3	4	5	4	4	2	4	5	4	2	4	4	4	3	4	5	5	3	4	3	3	5	3	5	4	5	4	4	5	6	5	3	4	6	5	4	5	6	5	4	5	4	4	4
1010	1	2	2	1	3	2	3	3	3	3	3	3	3	3	3	3	3	3	3	3	3	3	3	3	3	5	5	5	5	5	5	5	5	6	6	6	6	6	6	6	6	6	6	6	6	6	6	6	5
1011	1	2	3	1	2	3	4	4	5	4	4	4	4	3	4	4	4	4	4	4	4	4	4	4	4	3	3	4	3	4	3	4	3	5	4	5	5	4	5	4	5	5	4	5	4	5	4	5	4
1012	1	3	4	1	2	2	5	5	5	5	4	5	5	5	4	5	5	5	5	5	5	5	4	5	5	4	5	5	5	5	5	4	4	5	6	6	5	6	6	6	5	6	5	5	6	6	6	6	4
1013	1	2	3	1	2	2	5	4	4	4	5	4	4	4	5	5	3	5	5	5	4	4	4	5	3	4	4	5	3	3	5	5	4	6	4	5	5	6	4	5	5	6	4	5	5	6	4	5	5
1014	1	2	3	2	2	3	5	5	5	5	4	5	4	5	4	5	4	4	5	4	4	5	4	5	5	5	4	3	4	3	5	4	4	6	5	6	5	6	5	6	5	6	4	6	4	4	6	5	5
1015	1	2	2	1	3	3	4	4	4	4	2	4	4	3	4	5	4	4	5	4	5	4	4	4	4	4	4	4	2	4	2	4	5	5	5	6	5	5	6	5	4	5	4	5	5	5	5	5	4
1016	1	3	3	1	3	2	5	3	4	2	4	3	5	2	1	4	3	5	5	5	2	3	4	5	2	2	3	4	5	2	4	2	4	6	4	5	2	3	4	5	2	3	4	5	5	2	3	4	5
1018	1	2	2	1	2	2	4	2	5	4	4	4	4	4	4	4	4	4	4	4	4	4	4	4	4	4	4	4	4	4	4	4	4	5	5	5	5	5	5	5	5	5	5	5	5	4	5	4	4
1019	2	2	2	1	3	3	1	2	2	1	1	2	2	5	2	4	1	5	2	1	2	1	1	5	1	5	4	5	4	5	5	4	5	1	2	1	2	2	6	2	5	2	2	1	2	1	6	5	1
1020	1	2	2	1	2	2	4	5	4	3	4	3	4	4	3	3	4	3	4	5	4	4	3	5	2	4	3	4	3	4	3	4	3	3	4	5	3	4	5	3	4	5	3	5	3	4	3	5	5
1021	1	2	1	1	3	3	4	5	2	4	4	4	5	5	4	5	4	5	4	5	4	5	4	5	4	2	4	4	2	2	3	4	5	3	4	4	3	3	4	4	3	4	2	3	4	3	2	2	4
1022	2	2	2	1	3	3	5	4	5	5	4	4	4	5	5	4	5	4	5	5	5	5	4	4	4	4	5	5	5	4	4	5	4	6	5	5	5	6	6	6	6	6	5	5	6	5	5	6	5
1027	1	2	3	1	2	2	4	3	2	4	3	3	4	3	3	4	3	3	3	3	2	2	3	3	3	2	2	2	1	1	1	1	2	2	2	2	2	1	3	2	2	3	3	2	2	3	2	2	3
1033	2	3	2	2	2	3	4	4	5	4	4	3	5	4	5	4	3	4	4	5	4	3	4	5	4	4	3	5	4	4	3	4	5	6	5	5	4	5	4	6	5	4	5	5	6	5	5	6	4
1035	1	2	3	2	3	3	3	4	5	3	4	3	5	3	5	3	5	4	5	5	4	4	5	3	3	5	3	5	3	3	5	3	5	6	5	5	6	5	6	4	6	4	6	4	6	6	4	6	5
1036	1	3	3	1	4	2	5	2	4	2	5	2	4	5	2	4	5	2	4	2	5	4	2	5	2	5	4	4	2	5	4	2	4	6	3	5	5	6	3	5	3	5	3	5	6	3	6	3	4
1037	1	3	4	1	3	3	4	5	4	4	5	4	4	5	4	4	5	4	4	5	4	4	5	4	4	4	5	4	5	4	4	5	4	6	5	5	6	6	5	5	5	6	5	6	5	5	6	5	5
1070	2	1	1	2	3	2	5	4	4	5	4	5	4	5	4	4	5	4	5	5	4	4	4	5	4	4	5	5	5	4	4	4	5	5	5	6	6	5	5	5	6	5	5	4	6	5	5	6	5
1071	1	3	3	2	5	4	5	5	5	5	5	5	5	4	5	5	4	5	5	5	5	5	5	5	5	5	4	5	4	4	5	5	5	6	5	6	6	6	5	5	5	6	5	4	6	6	6	5	4
1072	1	2	2	1	4	3	5	5	3	5	5	4	3	5	4	3	4	4	5	4	3	4	5	5	4	4	5	5	4	4	5	4	5	6	5	6	5	5	6	5	5	6	6	5	5	6	5	5	5
1073	1	2	3	1	3	2	5	4	5	3	4	4	5	3	4	3	5	5	4	5	3	4	3	5	4	4	3	3	4	5	3	4	5	6	5	6	3	3	4	5	2	3	2	5	2	4	5	3	5
1074	1	3	2	1	2	3	5	4	3	4	3	5	4	3	5	4	3	5	4	5	4	3	5	4	3	4	3	5	4	3	4	5	4	6	5	4	6	4	5	6	5	4	3	4	6	5	4	3	4
1075	1	2	2	1	2	3	4	3	3	4	3	4	3	3	4	3	4	3	2	5	4	3	4	4	4	3	4	4	3	4	5	3	4	5	3	4	6	4	3	5	4	5	4	6	4	3	4	5	4
1076	1	2	3	1	3	3	4	3	5	4	4	3	5	4	5	3	4	3	4	5	3	4	4	5	3	5	4	4	3	4	3	4	5	6	4	5	4	6	4	5	6	5	4	4	5	6	5	4	4
1077	1	2	3	2	4	3	4	5	2	4	3	5	4	2	3	5	4	2	5	4	5	2	3	4	2	5	3	4	2	5	3	4	2	3	6	4	5	5	1	6	4	3	6	3	5	5	3	4	4
1084	1	3	3	1	2	2	5	5	3	5	5	3	3	3	5	5	4	4	4	3	5	5	5	3	4	4	4	5	3	4	4	5	5	6	2	5	6	5	6	3	5	6	3	4	6	5	5	3	5
1085	1	2	2	1	3	2	2	2	4	4	2	2	2	3	2	2	2	4	2	4	5	4	4	4	4	4	4	4	5	5	4	5	4	5	5	5	5	5	5	5	5	4	5	4	5	4	5	5	2
1086	1	2	2	1	2	2	4	3	5	4	4	3	5	4	4	5	3	4	3	4	3	5	4	4	5	5	4	4	3	5	4	5	3	5	4	6	5	5	4	6	5	5	3	6	4	5	4	6	4
1087	1	2	3	2	4	3	2	4	4	5	5	5	4	4	4	4	4	5	3	4	3	4	4	3	4	4	4	4	4	3	4	4	3	5	4	5	4	4	5	5	4	5	5	4	4	5	5	4	4
1088	1	2	2	2	4	3	4	2	4	4	4	4	3	3	4	3	3	2	2	4	4	3	3	3	2	4	2	4	4	4	4	4	4	5	4	5	4	5	5	5	3	5	5	4	5	4	5	5	4
1089	1	3	3	1	3	2	1	1	5	5	5	5	4	4	5	5	4	5	4	4	4	4	4	4	4	5	4	4	5	4	4	4	5	5	5	6	5	5	6	5	5	6	5	6	5	6	5	5	5
1090	1	2	2	1	2	3	5	4	5	3	4	4	2	4	4	4	3	4	3	3	2	4	3	4	5	4	5	5	3	5	3	4	3	5	5	3	6	5	2	5	4	5	3	5	3	5	3	5	4
1091	1	2	2	1	5	3	2	2	4	2	2	2	2	2	2	2	2	2	2	2	2	4	2	2	1	5	2	5	5	2	5	5	5	5	5	4	4	5	6	3	3	5	5	4	4	3	4	4	3
1092	2	2	3	1	3	4	4	5	4	5	4	5	4	5	4	5	4	5	4	5	4	5	4	5	4	4	5	4	5	4	5	4	5	5	4	5	4	5	6	5	4	5	4	5	4	5	4	5	4
1093	1	2	3	1	3	1	4	2	2	4	4	2	4	4	4	2	3	3	4	4	2	2	4	4	2	3	4	4	4	4	3	4	4	4	4	3	4	4	2	3	4	4	3	5	3	4	5	4	4
1094	1	3	1	1	2	2	5	4	4	4	4	4	4	3	4	3	4	3	4	3	3	4	4	4	4	3	4	4	3	3	4	4	4	5	4	4	5	5	4	4	5	5	4	5	4	5	4	4	3
1095	1	2	3	2	3	2	5	4	5	4	4	4	5	4	4	5	4	5	4	4	5	4	4	4	5	4	4	5	4	5	4	4	5	5	6	5	5	5	6	5	6	6	5	6	5	6	5	6	5
1096	1	2	2	2	3	2	5	4	4	5	4	4	4	5	4	4	4	4	5	5	4	4	4	4	5	5	5	5	4	4	4	4	4	6	5	5	5	6	4	4	4	6	2	2	2	3	6	3	5
1097	1	2	2	1	3	2	4	5	4	4	5	4	4	3	3	4	4	4	3	4	5	4	3	3	4	3	3	4	4	5	4	4	5	2	3	2	3	2	3	2	3	3	2	2	3	3	3	3	4
1098	1	3	2	1	4	3	3	4	5	4	4	4	4	5	5	4	4	3	4	4	4	5	5	4	4	5	5	4	4	5	4	4	3	4	4	4	5	5	5	5	5	5	5	5	5	4	5	5	4
1099	2	2	3	1	4	2	5	5	4	3	2	4	4	4	5	4	3	4	4	5	4	4	4	3	5	5	4	5	5	5	4	3	4	3	6	5	4	6	4	4	2	3	6	5	4	6	5	5	3
1100	1	2	3	1	1	3	4	3	4	4	4	5	4	4	4	4	4	4	4	4	5	4	4	5	4	4	3	4	4	3	4	3	4	5	4	5	5	4	5	4	5	4	4	5	4	5	4	6	4
1101	1	2	2	1	3	3	4	3	4	4	3	4	3	4	4	4	4	4	4	4	3	4	4	3	4	4	4	4	4	4	3	3	4	5	4	5	5	4	4	5	5	4	5	4	5	4	4	5	4
1102	1	2	3	1	3	4	1	1	1	1	1	1	1	2	2	2	2	1	2	5	4	4	4	3	4	4	3	4	4	3	4	4	4	5	4	5	5	4	5	5	4	4	5	4	5	4	5	4	5
1103	2	2	3	1	2	2	1	1	1	2	1	1	1	1	2	1	1	1	1	5	5	4	5	5	1	5	5	5	4	4	5	5	4	5	5	4	5	5	4	5	6	5	5	4	5	5	4	5	1
1104	1	2	3	1	3	2	5	4	5	4	5	4	5	4	5	5	4	5	4	5	5	4	4	5	4	3	3	4	4	3	4	3	4	5	4	4	4	4	4	4	3	5	5	4	4	6	4	4	5
1105	1	2	2	1	2	2	5	4	3	3	5	2	4	2	5	2	5	2	4	5	4	4	4	4	4	4	5	5	5	4	3	4	5	6	5	5	6	6	5	6	6	4	5	6	5	5	4	6	4
1106	2	2	4	2	2	4	2	3	5	4	5	5	5	5	5	5	4	5	4	4	5	5	5	4	4	4	4	4	5	4	4	5	4	4	2	4	4	5	4	3	4	5	4	5	4	3	4	3	4
1107	1	2	2	1	3	3	2	3	3	4	3	3	4	4	3	3	4	3	4	3	3	4	3	3	2	3	4	3	3	3	4	4	3	4	4	3	4	4	4	5	4	5	4	5	4	5	5	4	4
1108	1	2	2	1	3	2	2	4	3	4	5	3	3	4	3	5	4	3	4	3	4	2	4	3	5	2	4	3	4	3	5	3	4	2	5	3	4	5	3	4	5	3	6	2	5	3	5	3	4
1109	1	2	2	2	5	3	2	2	2	2	4	4	3	5	4	3	3	4	4	5	3	2	4	4	5	5	4	5	4	5	4	3	4	6	4	4	4	2	4	4	2	5	5	6	4	6	4	4	5
1110	1	3	2	2	4	3	5	3	3	3	4	4	3	1	1	3	1	3	3	4	3	2	5	5	1	4	4	2	5	2	5	2	5	6	4	2	6	6	2	6	2	6	4	2	5	2	5	5	4
1111	2	2	2	2	4	3	4	5	4	4	5	4	5	4	5	4	4	5	4	1	2	2	4	5	4	5	4	4	4	5	4	5	4	3	2	3	2	3	2	3	2	3	1	2	3	3	2	3	4
1112	1	2	1	2	4	2	3	4	5	4	4	4	5	5	2	3	4	5	4	3	2	1	2	3	4	4	3	4	3	2	1	3	4	6	5	4	4	5	6	5	3	2	1	2	4	5	6	5	4
1113	1	3	4	1	3	3	2	3	4	4	2	3	4	3	4	3	4	3	3	3	3	4	4	2	2	3	2	3	2	4	3	3	4	3	4	3	4	2	3	4	4	3	4	4	3	4	5	5	3
1114	2	2	3	1	3	1	5	5	4	5	4	5	5	4	5	5	5	5	4	5	5	4	5	4	5	4	4	5	5	5	5	5	5	5	5	6	5	6	5	5	6	5	6	6	5	5	6	6	5
1115	1	3	3	1	3	3	2	3	5	4	2	2	2	3	4	3	2	4	3	2	4	2	4	2	2	5	4	2	2	2	4	4	2	1	2	3	2	2	1	2	2	3	4	3	3	5	4	5	2
1116	1	3	2	2	4	2	4	3	4	4	3	4	5	4	5	4	3	3	4	4	3	4	5	4	3	5	4	4	4	5	4	5	5	5	3	4	3	3	5	5	4	5	4	3	3	5	4	5	4
1117	1	2	1	2	2	3	4	4	4	4	3	5	4	4	5	4	4	3	3	5	4	4	3	3	5	3	5	4	4	3	3	5	4	6	5	5	5	5	4	6	5	5	5	4	6	5	5	5	5
1118	2	2	1	2	2	2	3	3	3	3	3	3	3	4	4	3	3	3	3	3	4	4	3	3	3	3	3	4	3	3	3	3	3	4	4	4	4	4	4	4	4	4	4	4	4	4	4	4	3
1119	1	2	3	2	3	3	5	2	4	4	2	1	2	4	5	4	5	5	4	4	2	1	2	4	5	5	4	2	4	4	2	4	5	6	2	5	5	2	1	2	5	6	5	2	5	5	2	6	4
1120	1	1	2	1	5	2	4	3	4	3	4	3	3	4	3	4	3	3	3	2	4	2	4	2	4	2	4	2	4	3	2	3	4	3	5	3	3	3	4	3	4	3	5	3	5	3	5	5	3
1121	1	2	3	1	2	2	2	3	3	4	4	4	3	3	3	4	2	3	4	4	3	3	3	4	3	2	4	4	3	3	2	3	3	5	3	4	5	3	4	4	3	5	5	3	4	3	4	3	4
1122	1	2	2	2	4	3	2	2	5	2	2	4	1	1	4	2	4	1	4	5	5	5	5	5	4	4	4	3	5	4	4	4	4	5	5	6	5	5	5	6	5	6	5	6	4	6	5	4	2
1123	1	2	3	1	1	3	5	5	5	5	5	5	5	5	5	5	5	5	5	5	5	5	5	5	5	5	5	5	5	5	5	5	5	6	6	6	6	6	6	6	6	6	6	6	6	6	6	6	5
1124	1	3	4	1	3	2	2	3	3	4	3	4	3	4	3	4	3	4	3	3	4	3	4	3	3	3	4	3	3	4	3	4	5	4	6	4	3	5	4	3	5	5	3	5	4	3	4	5	3
1125	1	2	3	2	3	2	4	3	4	4	4	4	4	3	4	5	4	4	4	4	4	4	5	4	4	5	4	5	4	4	5	4	4	5	4	3	4	3	3	2	2	2	2	3	2	3	2	2	2
1126	1	2	2	1	3	3	5	2	4	2	5	3	4	5	2	4	3	5	4	5	4	4	2	5	2	2	4	5	2	4	5	2	4	6	2	5	5	3	6	2	6	2	5	3	5	6	3	5	5
1127	2	2	2	1	1	2	3	3	4	3	3	3	4	3	3	3	4	4	3	2	3	4	4	3	3	5	5	3	3	4	4	3	3	3	4	5	5	4	4	5	5	3	4	5	5	4	4	5	3
1128	2	2	3	2	3	3	5	5	5	5	4	4	4	4	4	5	5	5	5	5	5	5	5	4	4	4	4	4	4	4	5	5	5	5	5	5	5	5	6	6	6	6	6	5	5	5	5	5	5
1129	2	3	1	2	2	3	5	4	5	4	4	5	4	4	5	5	4	5	4	4	5	4	4	5	5	5	4	4	5	4	4	5	4	5	6	5	5	5	6	6	6	5	6	5	6	5	5	6	5
1130	1	3	3	1	3	3	5	4	4	5	4	5	4	5	4	5	4	5	4	5	4	4	5	4	5	4	5	4	5	4	4	5	4	5	6	5	5	6	5	6	5	6	5	6	5	6	5	6	4
1131	1	2	4	2	3	2	2	3	3	4	4	3	4	3	4	3	3	4	4	3	4	3	3	4	3	3	4	3	4	3	3	3	4	4	3	4	3	4	5	4	4	4	3	4	3	4	4	4	3
1132	2	2	3	2	4	3	3	4	5	3	4	5	4	3	4	5	5	3	5	4	4	3	4	3	4	4	5	3	5	4	3	3	5	6	5	4	3	4	6	5	3	5	6	6	6	4	3	5	4
1133	1	3	4	1	2	3	4	3	4	4	4	3	4	4	4	3	4	4	5	4	3	4	4	4	3	4	4	4	3	4	4	4	4	3	2	2	3	4	2	3	4	3	2	3	3	3	2	3	4
1134	1	2	2	1	2	2	4	3	4	4	4	3	4	4	4	3	4	3	4	3	4	4	3	4	3	4	3	4	4	3	3	4	3	6	4	5	5	4	5	4	5	4	5	4	5	4	4	5	4
1135	1	2	3	2	3	3	4	4	2	1	2	1	2	3	3	4	3	4	4	4	3	2	2	3	1	2	2	2	2	2	1	1	3	1	1	3	3	2	1	1	3	3	2	2	1	1	1	3	2
1136	1	3	3	2	2	2	5	4	5	4	4	5	4	4	5	3	4	5	4	5	4	4	5	4	3	3	5	4	4	3	3	5	4	3	6	5	3	5	4	6	6	4	6	4	5	6	4	5	4
1137	1	2	3	2	1	2	2	1	1	2	2	2	1	1	1	1	2	2	2	4	4	4	2	4	4	5	5	5	5	4	5	4	5	5	6	6	6	5	6	6	5	5	6	6	6	5	6	6	1
1138	1	2	2	2	3	2	2	1	2	1	2	1	2	1	1	2	1	2	1	4	5	4	5	4	5	4	5	4	4	5	4	5	4	5	6	5	6	5	6	5	6	5	6	5	5	6	6	5	4
1139	1	2	2	2	3	2	4	4	4	5	4	4	2	3	4	2	2	2	3	2	4	4	4	4	2	4	4	4	4	2	4	4	4	5	5	6	5	5	4	5	5	4	5	5	5	4	5	5	3
1140	1	2	3	2	2	2	4	4	4	5	4	5	4	5	4	5	4	5	4	4	5	4	5	4	5	4	5	4	5	4	5	4	5	5	5	5	6	5	5	6	5	5	6	5	6	5	6	6	4
1141	1	2	3	2	3	2	4	5	4	4	5	4	4	5	4	4	4	4	4	4	5	4	4	4	5	4	5	4	4	5	4	4	4	4	4	5	4	5	4	4	5	4	4	5	5	5	4	5	4
1142	1	3	4	2	3	3	4	3	4	3	4	3	4	3	4	3	4	3	4	5	4	5	4	5	4	4	4	3	4	4	3	4	4	6	4	5	6	5	6	5	6	5	6	5	5	6	5	5	5
1143	1	2	2	2	3	2	1	2	2	1	2	1	1	2	1	2	1	1	1	5	4	4	4	5	4	4	5	4	5	4	4	5	5	3	2	3	3	2	5	5	6	3	5	2	5	2	3	5	4
1144	1	2	2	2	2	2	4	5	4	5	5	4	4	5	5	5	4	3	4	4	5	5	3	4	2	5	3	2	2	3	4	4	4	5	4	5	6	6	6	4	5	5	4	4	3	2	5	6	4
1145	1	2	3	1	4	4	1	1	1	1	1	1	2	2	2	2	2	2	1	5	5	4	4	5	5	5	4	5	5	5	5	5	5	5	6	6	3	3	6	6	6	5	5	5	5	4	4	4	4
1146	2	2	2	2	3	1	4	4	4	3	4	4	4	4	4	4	4	4	4	3	3	2	5	5	4	4	4	2	3	2	2	3	3	4	4	4	5	4	4	4	4	4	4	4	4	4	4	4	2
1147	1	3	2	2	2	3	2	3	3	4	3	4	4	2	2	2	2	2	4	5	4	3	4	3	2	4	3	2	4	3	2	4	3	4	5	5	5	4	4	4	2	4	5	4	4	4	3	2	4
1148	1	3	2	1	3	3	4	3	4	3	4	5	3	4	3	4	3	4	3	4	3	4	5	3	4	3	4	5	3	4	5	3	4	4	5	6	3	5	4	5	5	6	4	5	4	5	4	5	5
1149	1	2	2	1	2	2	4	5	4	3	4	5	5	4	3	4	4	5	4	5	4	2	4	5	3	3	5	5	3	4	5	4	3	6	4	5	4	3	3	5	3	3	5	3	4	5	3	5	4
1150	1	2	4	2	3	2	5	4	4	5	4	4	4	3	4	4	3	4	4	4	3	4	4	4	4	4	5	4	4	3	4	4	4	5	4	5	5	4	5	4	5	5	6	4	4	3	4	3	1
1151	1	2	3	1	3	2	4	3	3	4	3	4	3	4	2	3	4	3	3	2	3	4	2	2	3	2	4	2	4	3	2	3	4	3	5	4	2	4	4	3	5	3	5	2	2	4	4	3	3
1152	2	2	3	1	3	2	2	1	2	1	1	2	2	2	2	1	1	1	2	2	2	1	2	4	2	5	5	5	4	4	5	4	4	5	5	6	2	5	1	1	2	2	2	1	1	2	1	2	2
1153	1	2	3	2	3	2	5	5	4	3	1	5	4	1	4	4	2	4	2	5	2	5	4	5	4	3	5	4	4	5	1	4	4	5	4	6	4	5	4	5	6	4	6	6	4	6	5	5	5
1154	1	2	2	1	3	3	4	3	4	3	4	3	4	2	3	4	3	4	3	2	3	4	3	4	5	3	4	3	2	3	4	3	4	5	3	4	5	4	5	3	5	4	5	4	4	5	4	4	4
1155	1	2	2	2	2	3	2	2	3	2	3	3	3	1	3	1	2	2	2	3	2	2	2	2	3	4	3	3	2	3	4	2	3	4	3	4	3	3	4	3	4	3	4	3	4	3	4	3	3
1156	1	2	6	2	4	3	3	3	3	3	3	3	3	3	3	3	3	3	3	3	4	4	4	4	3	4	4	4	4	4	4	4	4	5	5	5	5	5	5	5	5	4	5	4	4	4	4	4	3
1157	1	2	2	1	2	2	3	3	4	4	4	4	4	4	4	4	4	4	4	4	4	4	4	4	4	4	4	4	3	4	4	4	4	5	5	4	5	5	5	5	5	5	5	5	4	5	4	5	4
1158	1	2	2	1	2	3	4	5	4	4	5	4	4	4	5	4	3	4	5	5	4	4	4	5	4	4	4	5	4	4	4	5	4	3	2	3	3	2	2	3	2	3	2	2	3	3	2	3	4
1159	1	2	3	2	5	2	2	2	2	3	2	3	3	2	3	3	4	3	3	5	5	5	5	5	5	5	5	5	5	5	5	5	5	1	1	1	1	1	1	1	1	1	1	1	1	1	1	1	1
1160	1	2	2	2	2	4	4	4	5	5	4	3	4	4	4	4	4	4	4	4	4	4	4	4	4	4	4	4	4	4	4	4	4	5	4	4	4	4	5	4	4	4	5	5	4	4	5	4	3
1161	1	2	1	1	2	2	3	2	2	1	3	2	2	3	2	1	2	1	2	4	4	3	2	4	4	4	4	4	5	4	4	5	4	4	3	2	3	4	2	3	3	3	2	2	3	3	2	2	2
1162	1	2	2	2	3	3	4	4	5	2	4	5	3	4	5	4	3	4	5	4	3	5	4	4	3	3	4	5	4	4	5	3	4	3	4	3	4	3	4	3	4	3	4	3	4	4	4	3	2
1163	2	2	3	1	2	3	4	5	1	4	3	4	5	4	5	4	5	4	5	4	5	4	3	3	4	3	5	4	5	4	5	4	5	5	4	5	6	6	5	4	6	4	5	4	6	4	1	5	3
1164	2	2	1	2	5	3	4	3	5	4	4	5	4	4	3	4	3	3	4	4	5	4	5	5	5	5	5	4	4	2	4	4	5	5	4	5	5	4	5	6	5	3	4	3	4	1	2	4	3
1165	1	2	4	1	3	3	5	4	3	4	4	3	4	3	4	3	4	3	4	4	3	4	3	4	3	2	3	4	3	4	3	4	3	5	3	4	3	4	3	4	5	5	3	5	3	5	3	4	4
1166	1	3	6	2	3	3	4	4	3	3	5	4	5	4	4	3	4	3	3	4	3	4	4	5	4	4	4	3	3	4	4	5	4	5	6	5	4	4	5	5	6	5	4	4	5	4	5	3	3
1167	1	3	3	1	2	2	4	5	4	4	4	5	4	4	4	4	5	4	4	4	4	4	5	4	4	4	4	4	4	4	4	4	4	5	4	6	6	5	4	6	4	5	4	6	5	5	6	5	4
1168	1	2	2	2	4	3	5	4	5	4	5	4	5	4	5	4	5	4	5	5	4	5	4	5	5	3	4	4	5	4	4	5	5	5	4	5	5	6	5	5	5	6	5	6	5	5	6	5	5
1169	1	2	2	1	2	2	4	3	5	1	3	4	3	3	4	3	3	2	4	4	3	3	4	3	4	4	3	4	3	4	4	4	3	4	4	3	5	4	4	4	4	5	4	4	4	5	4	4	4
1170	1	2	2	2	2	2	5	4	5	4	5	3	5	5	4	5	4	5	4	5	4	5	4	4	5	5	4	5	4	5	4	4	5	6	5	6	5	6	5	5	6	5	6	5	6	5	6	6	5
1171	1	2	3	1	4	2	4	4	4	3	5	4	5	4	4	4	4	5	5	5	5	4	4	5	4	4	4	5	4	4	4	5	4	5	6	5	4	5	5	6	4	6	6	5	5	6	6	5	5
1172	1	3	6	2	3	3	3	3	3	3	3	3	3	3	3	3	3	3	3	4	4	4	4	4	4	4	4	4	4	4	4	4	4	5	5	5	5	5	5	5	5	5	5	5	5	4	5	5	4
1173	2	2	1	1	3	2	4	5	5	5	4	3	3	3	3	3	4	4	3	5	4	5	4	5	4	4	4	4	5	4	4	4	4	5	5	3	5	2	2	3	3	5	2	2	2	5	2	2	5
1174	1	2	3	2	2	3	4	4	4	4	4	4	4	5	4	4	5	4	4	4	4	5	4	5	4	5	4	4	4	4	5	5	4	5	5	6	5	6	5	5	5	4	5	4	5	5	5	5	5
1175	2	2	4	1	3	3	5	5	5	5	5	5	5	5	5	5	5	5	5	5	5	5	5	5	5	5	5	5	5	5	5	5	5	6	6	6	6	6	6	6	6	6	6	6	6	6	6	6	5
1176	1	2	2	2	2	2	4	3	4	4	3	4	3	4	3	4	4	3	4	4	3	4	3	4	3	3	4	3	3	2	3	4	4	5	3	5	5	4	5	4	5	4	5	4	5	5	4	5	4
1177	1	3	2	1	5	2	4	4	4	3	4	3	4	3	4	3	4	4	3	4	3	4	4	3	4	4	3	4	2	4	2	4	4	5	4	5	3	5	4	5	3	5	5	3	5	3	5	4	4
1178	1	2	3	1	2	2	5	4	4	4	5	4	3	4	4	4	5	4	4	4	4	4	5	4	3	4	4	5	4	5	4	4	4	6	5	5	6	5	5	6	5	6	5	6	5	5	5	5	5
1179	1	1	3	2	5	3	4	4	5	5	3	3	4	4	5	5	5	5	4	4	5	5	3	3	4	3	4	5	4	4	5	5	5	5	4	5	6	6	6	4	4	4	5	5	5	6	6	5	5
1180	1	2	3	1	3	2	2	1	2	2	2	1	2	2	2	2	3	2	2	4	5	3	2	4	3	4	4	5	4	5	4	3	4	6	5	5	6	4	6	5	4	5	6	4	5	5	5	5	4
1181	1	2	1	2	4	4	5	5	5	5	5	5	5	5	5	5	5	5	5	1	1	1	1	1	1	3	2	3	4	4	3	3	3	4	4	3	3	4	4	4	4	6	5	5	5	4	4	5	4
1182	2	2	2	1	3	2	2	2	4	4	2	2	3	4	2	2	2	2	2	2	4	4	4	4	4	4	4	4	4	4	4	4	4	5	5	5	5	2	2	2	2	5	5	5	5	2	5	5	4
1183	1	3	4	2	4	4	4	5	5	4	4	5	4	5	4	4	5	4	4	5	5	2	5	5	4	4	5	5	5	4	4	5	4	5	6	5	5	5	6	5	5	6	5	6	5	5	4	4	5
1184	1	3	3	2	3	3	4	3	4	4	3	5	4	3	4	4	5	4	4	4	4	4	4	3	4	4	4	4	3	5	4	3	4	5	5	5	6	5	5	4	5	5	4	5	6	5	4	5	4
1185	1	3	3	1	2	3	4	4	3	4	4	3	4	4	3	4	4	4	4	4	4	4	4	4	4	4	5	5	4	4	5	4	4	6	4	6	6	4	6	4	5	5	5	5	5	5	6	6	4
1186	1	2	3	1	3	3	5	4	5	4	5	5	4	5	5	4	5	5	4	5	5	4	5	5	5	5	5	5	4	4	5	5	4	6	5	6	6	5	6	6	6	6	5	6	6	6	6	6	5
1187	2	2	3	1	2	3	3	2	4	3	4	3	4	2	4	3	4	3	4	1	3	4	3	4	3	3	4	4	4	4	3	4	3	3	5	3	5	3	4	5	3	5	4	4	4	5	5	5	4
1188	1	2	3	1	4	3	4	3	4	5	3	4	3	5	4	5	3	4	5	3	5	4	3	4	3	3	4	5	3	5	4	5	3	4	6	5	4	5	6	4	5	4	6	5	4	6	5	4	3
1189	2	2	2	2	2	3	4	3	2	3	2	2	4	3	4	2	4	2	2	4	2	4	2	2	2	2	3	2	2	3	2	2	2	3	2	2	3	3	3	4	3	4	3	3	2	4	3	2	3
1190	1	2	4	1	2	2	2	5	5	3	3	3	3	3	3	3	3	3	3	3	3	3	3	3	3	3	3	3	3	3	3	1	3	3	3	3	3	3	3	3	3	3	3	3	3	3	3	3	3
1191	1	2	2	1	4	3	4	3	3	4	5	4	3	3	4	4	3	4	5	4	3	3	4	3	2	3	3	4	4	5	4	3	4	4	5	3	4	5	6	5	4	5	3	5	5	4	3	5	4
1192	2	2	2	1	2	3	3	5	4	3	4	3	4	3	5	3	5	3	4	3	5	3	5	4	4	5	4	5	3	4	5	4	4	4	6	5	4	6	4	5	4	6	4	3	4	5	4	5	4
1193	2	2	3	1	4	3	2	2	2	2	3	3	3	3	3	3	3	3	2	4	4	4	4	4	4	4	4	4	4	4	4	4	4	3	3	3	3	4	4	4	4	3	3	3	3	3	4	3	4
1194	1	2	4	1	3	2	2	3	4	4	2	4	4	3	4	4	3	2	3	2	4	3	4	5	4	3	3	3	4	4	4	3	3	5	4	4	5	5	4	6	3	4	3	3	5	3	3	5	2
1195	1	2	2	2	5	3	3	4	5	4	4	4	4	4	4	5	2	4	3	4	4	5	3	5	4	4	4	5	4	4	4	5	4	6	5	5	5	5	6	4	6	6	4	5	4	6	5	5	4
1196	1	2	3	2	3	2	2	2	2	3	2	2	2	2	2	2	3	2	2	2	2	3	2	4	3	3	3	3	4	4	4	4	5	4	3	4	2	3	4	2	3	3	2	2	2	3	3	2	3
1197	1	2	2	2	2	3	4	4	2	2	2	1	2	2	1	2	2	2	1	4	4	2	2	4	1	4	4	5	4	4	4	5	4	2	1	2	1	4	4	5	4	4	5	4	4	5	4	5	2
1198	2	2	2	1	3	3	3	5	5	5	5	5	5	4	4	4	4	4	4	5	5	5	5	5	5	3	3	3	4	3	2	3	3	3	3	2	5	4	4	5	3	3	3	5	5	5	6	6	5
1199	1	2	3	2	3	3	1	1	2	1	1	1	2	1	1	1	2	2	1	4	4	5	3	4	4	4	5	4	4	5	5	5	5	4	5	6	5	5	6	5	5	4	5	5	6	4	5	6	2
1200	1	2	3	1	2	2	4	4	3	3	4	3	4	4	3	3	3	3	4	4	3	4	3	4	3	3	4	4	3	4	4	3	4	3	4	4	4	5	3	4	4	4	3	4	4	4	3	4	4
1201	1	2	1	2	3	3	4	4	4	4	4	4	4	4	4	4	4	4	4	3	4	4	4	4	3	4	3	3	4	4	4	5	5	5	5	4	5	3	4	4	3	5	3	5	6	2	4	6	5
1202	2	2	4	2	4	3	4	2	5	5	4	5	5	4	4	5	5	4	4	5	5	4	4	5	4	4	5	4	4	5	5	4	5	5	5	4	3	5	4	5	4	5	5	4	5	4	3	5	4
1203	1	2	2	1	2	3	2	5	5	5	5	5	5	5	5	5	5	5	5	5	5	5	5	5	5	5	5	5	5	5	5	5	5	6	6	6	6	6	6	6	6	6	6	6	6	6	6	6	5
1204	2	2	1	2	1	3	5	1	1	1	1	1	1	1	1	1	1	1	1	1	1	1	1	1	1	1	1	1	1	1	5	5	5	1	1	1	1	1	1	1	1	1	1	1	1	1	1	1	1
1205	1	3	4	1	4	2	4	3	3	4	3	4	3	3	4	4	3	4	5	5	5	4	3	4	4	3	4	5	4	4	4	5	4	5	6	5	4	5	5	4	4	5	5	4	4	5	5	4	4
1206	1	2	2	2	1	2	3	4	2	3	2	2	2	2	2	2	2	2	3	3	3	2	2	4	3	4	4	4	4	4	4	4	4	5	4	4	4	4	5	4	4	4	4	4	4	4	4	4	4
1207	2	2	3	1	5	3	2	3	5	5	4	4	3	3	3	3	4	4	1	5	5	5	5	5	4	5	4	5	4	1	4	5	4	5	1	4	1	4	1	3	3	3	2	2	3	6	2	5	5
1208	1	2	2	1	2	2	4	4	3	4	4	3	4	3	3	4	3	4	3	3	4	3	5	4	4	4	4	4	3	4	4	3	4	5	5	4	5	6	5	5	4	5	4	5	4	5	4	4	4
1209	1	2	3	1	3	3	4	4	3	4	4	4	4	3	3	4	3	4	3	4	3	4	3	4	3	3	5	3	4	5	3	3	3	5	4	3	5	5	6	4	3	3	5	3	5	5	2	3	4
1210	1	2	6	2	3	3	5	4	4	5	4	3	4	5	3	4	4	3	4	5	5	4	3	4	4	3	3	4	4	5	5	3	3	6	5	6	6	4	4	5	5	6	6	6	6	5	5	5	5
1211	1	2	3	2	4	4	4	4	3	3	4	4	3	4	3	2	4	4	3	4	3	4	3	3	4	3	2	3	4	2	3	4	3	5	4	6	4	4	3	4	5	5	4	4	3	5	5	4	4
1212	1	2	2	2	3	3	4	4	4	5	4	5	4	5	4	4	4	3	4	2	1	2	4	4	2	4	5	4	5	3	4	5	4	5	4	2	4	2	4	6	6	4	3	4	5	5	6	6	2
1213	1	2	1	1	2	2	1	2	4	3	2	1	1	1	1	1	1	1	1	4	4	4	4	5	5	5	5	4	5	5	4	5	4	5	4	4	5	4	4	5	3	4	5	4	6	3	4	6	5
1214	1	2	2	1	3	2	5	5	5	5	5	5	5	5	5	4	5	4	4	4	5	5	5	5	5	4	4	4	3	4	3	3	4	5	4	5	4	4	3	3	4	4	3	4	4	4	4	4	5
1215	2	2	2	2	3	2	2	2	4	4	5	2	4	4	4	4	2	2	2	4	4	5	3	5	3	5	5	4	4	2	5	5	5	4	3	4	5	5	5	4	5	5	5	4	3	2	4	5	4
1216	1	2	3	2	3	3	1	1	2	1	1	1	1	1	1	1	1	1	1	4	4	4	4	5	4	4	4	3	4	4	4	4	4	5	5	6	6	5	6	6	6	4	6	5	5	6	6	6	2
1217	1	2	2	2	2	3	4	4	5	5	4	4	4	5	4	4	4	4	5	4	4	2	4	5	4	4	2	4	4	2	4	5	4	5	5	5	5	4	5	5	5	4	5	4	5	5	5	5	3
1218	1	2	3	2	3	4	1	1	1	1	1	1	1	1	2	1	2	2	2	4	5	4	5	5	4	4	4	4	4	4	4	5	4	3	6	6	4	5	6	6	5	5	6	2	1	1	6	6	4
1219	1	2	3	2	4	3	5	5	5	5	5	5	5	5	5	5	5	5	5	5	5	5	5	5	5	5	5	5	5	5	5	5	5	5	4	3	4	5	4	6	6	6	6	6	6	6	6	6	4
1220	1	2	1	2	2	2	4	2	5	5	2	5	4	2	4	3	5	2	4	5	5	2	2	4	3	2	4	4	2	4	4	4	4	6	3	5	3	5	4	5	4	3	5	3	5	3	2	5	2
1221	1	2	2	2	3	3	4	4	3	2	2	3	2	3	3	3	3	3	1	2	2	4	4	4	2	4	3	4	3	3	2	2	3	5	4	4	4	5	3	4	4	3	4	3	5	3	4	4	3
1222	1	2	2	2	2	2	1	1	4	2	1	1	1	1	1	1	1	1	1	5	5	4	4	5	4	5	5	4	3	4	4	3	2	4	3	5	5	3	5	4	4	5	4	5	4	5	4	6	4
1223	1	2	4	2	5	3	2	1	3	4	4	4	4	4	4	4	4	4	4	5	4	4	4	4	4	4	4	4	4	4	4	4	4	3	5	5	3	5	5	5	5	5	5	5	5	2	5	5	4
1224	1	2	4	2	2	3	4	2	5	4	5	3	4	5	4	3	4	5	5	4	3	5	4	4	5	4	2	3	4	5	3	2	4	4	5	4	6	2	2	1	3	2	4	5	2	3	2	1	1
1225	2	2	2	2	2	2	2	1	2	4	2	3	2	2	2	4	1	3	1	4	5	4	4	5	4	5	4	5	4	5	2	4	4	4	5	4	5	6	6	5	6	5	6	5	6	5	4	6	4
1226	1	2	3	1	3	2	3	2	5	4	3	4	4	4	4	2	4	4	4	4	5	4	4	4	4	4	4	4	4	4	5	3	4	4	4	5	4	5	4	5	4	4	5	3	4	5	4	5	4
1227	1	2	6	1	3	4	5	5	5	5	5	5	5	5	5	5	5	5	5	5	5	5	5	5	5	5	5	5	5	5	5	5	5	6	6	6	6	6	6	6	6	6	6	6	6	6	6	6	5
1228	2	2	3	1	3	3	2	2	2	2	2	2	2	2	2	2	2	2	2	2	2	2	2	4	4	4	4	4	4	4	4	4	4	5	4	4	4	4	3	4	4	5	5	4	5	4	4	4	2
1229	2	2	3	2	5	2	2	3	5	4	4	5	2	4	5	5	5	2	3	4	5	5	5	5	5	5	4	5	5	4	5	5	5	5	6	5	6	2	4	6	5	5	6	6	5	5	6	6	4
1230	1	2	2	1	3	3	1	1	1	1	1	1	1	2	1	1	1	1	1	4	4	4	4	4	4	4	3	3	4	4	4	4	4	6	6	6	6	6	6	6	6	6	6	6	6	6	6	6	2
1232	2	2	1	1	1	1	5	5	5	5	5	5	5	5	5	5	5	5	5	5	5	5	5	5	5	5	5	5	5	5	5	5	5	4	4	4	5	5	3	3	1	6	3	3	5	6	6	6	5
1233	2	2	2	2	3	3	2	3	3	2	3	4	3	2	3	4	2	4	3	2	3	4	3	2	3	4	3	2	3	4	3	2	3	3	4	3	4	3	4	3	4	3	2	4	3	4	3	4	3
1235	1	2	3	2	3	4	2	3	3	4	3	4	3	3	4	3	4	3	4	2	3	3	3	2	3	3	3	4	4	4	4	3	3	3	4	3	4	3	4	3	4	4	6	5	5	5	4	4	2
1237	2	2	2	2	5	3	3	4	4	4	3	3	4	4	3	3	4	4	3	4	3	3	3	3	3	4	4	3	3	3	3	4	4	4	4	4	3	5	4	5	3	4	4	4	5	4	4	3	3
1238	2	2	2	2	3	3	2	2	2	2	2	2	2	2	2	2	2	2	2	4	4	3	4	4	4	4	4	4	4	3	3	4	4	5	4	4	5	4	4	4	4	4	4	4	4	4	4	4	2
1239	1	2	3	1	2	3	2	2	1	2	3	2	3	2	3	3	2	3	3	5	5	5	4	5	4	4	5	5	4	4	5	4	5	5	6	5	5	5	6	5	5	6	5	6	6	5	6	6	5
1240	1	2	2	2	3	2	5	5	5	5	5	5	5	5	5	5	5	5	5	5	5	5	5	5	5	5	5	5	5	5	5	5	5	6	6	6	6	6	6	6	6	6	6	6	6	6	6	6	5
1241	1	2	2	2	2	3	4	3	4	3	4	3	4	3	4	3	4	3	4	4	3	4	3	4	3	4	3	4	3	4	3	4	3	5	4	5	5	4	5	4	5	4	5	4	5	5	4	5	5
1242	1	2	3	2	4	3	4	3	4	3	3	3	4	3	4	2	3	4	3	3	4	3	4	4	3	3	3	4	3	2	3	4	3	5	3	4	3	5	3	4	5	3	4	3	5	4	5	4	3
1256	1	2	1	2	2	3	3	2	3	2	2	1	2	2	1	2	2	3	2	4	3	3	2	4	5	3	4	4	3	4	4	3	4	3	2	3	3	2	3	2	3	3	3	2	3	3	2	3	3
1257	1	2	1	1	3	3	4	4	4	2	2	3	2	3	2	3	2	4	3	4	4	5	4	2	4	4	3	4	3	4	4	3	4	5	3	5	4	4	3	4	4	4	3	4	4	5	4	3	4
1260	1	2	2	1	3	2	4	3	5	3	3	4	2	5	4	3	5	4	2	5	4	4	2	5	4	3	2	4	3	4	5	2	5	3	6	3	5	6	4	6	3	6	5	3	6	4	5	3	4
1261	1	2	2	2	3	3	3	4	4	3	4	3	4	4	3	4	3	4	3	2	4	3	4	4	3	4	3	4	3	2	4	3	4	4	5	5	4	4	3	4	5	4	5	3	4	5	5	3	4
1262	1	2	3	1	3	2	4	3	2	3	3	3	4	3	4	3	2	3	3	4	3	3	4	3	4	4	3	2	3	3	3	4	3	4	3	5	5	4	3	4	5	4	3	4	4	4	5	4	3
1264	2	2	2	1	5	3	3	4	5	5	4	4	3	3	4	4	5	5	1	5	5	5	4	5	2	4	5	3	3	3	5	5	3	5	3	4	3	5	3	4	4	3	5	3	4	2	5	4	4
1265	1	2	2	1	4	3	4	3	4	4	4	3	4	4	4	3	3	3	4	4	4	3	4	4	4	4	4	4	5	5	4	4	4	5	6	5	4	5	4	4	5	5	5	4	4	5	5	5	4
1266	2	2	2	1	3	2	4	5	4	3	3	4	2	4	4	5	4	4	5	2	3	4	3	4	3	4	5	4	4	5	4	3	4	4	5	4	6	5	5	4	3	4	5	6	5	5	4	5	4
1267	1	3	4	1	3	2	5	5	5	5	4	5	4	5	4	5	4	5	4	4	5	5	5	5	4	4	4	5	4	5	4	5	4	6	5	6	5	4	4	4	5	4	5	4	5	5	6	6	4
1268	2	2	4	2	2	3	4	4	5	5	4	4	4	4	5	4	5	5	4	4	4	5	4	4	4	3	4	5	4	4	3	5	4	5	4	5	6	5	4	5	4	5	5	5	4	5	5	5	4
1276	1	2	3	1	3	3	4	4	4	4	4	3	4	4	4	4	3	4	4	4	3	4	4	3	3	3	4	3	4	4	3	4	4	5	4	5	4	5	4	4	5	5	4	5	5	4	4	5	4
1277	1	2	3	1	3	3	3	5	4	3	4	5	3	4	3	5	4	3	4	3	5	4	3	4	3	5	4	3	4	5	3	4	4	4	6	4	3	5	4	6	4	4	6	4	5	4	5	6	3
1278	1	2	2	1	2	2	5	3	2	4	2	5	3	5	2	4	2	4	4	3	5	4	3	4	5	5	4	3	4	3	4	5	4	4	6	5	4	4	3	5	6	5	3	5	6	5	4	5	5
1279	1	2	2	1	2	2	4	2	5	1	3	5	1	4	2	5	1	4	2	3	5	1	2	2	1	1	2	4	1	5	2	4	4	1	6	3	1	2	6	4	1	2	6	4	1	2	6	5	1
1280	1	2	4	2	3	3	4	5	4	4	3	4	4	5	4	4	5	4	4	5	4	3	4	3	4	4	4	3	4	5	4	4	4	6	5	4	5	5	4	4	6	5	4	5	5	4	5	5	4
1281	1	2	3	2	2	2	5	4	4	4	5	3	4	3	4	4	3	3	4	5	4	3	3	4	4	4	4	5	4	4	3	4	5	6	5	4	4	3	4	5	4	5	4	5	6	5	4	5	3
1282	1	2	3	2	5	3	4	3	4	4	3	4	3	3	4	3	4	3	4	3	3	4	4	3	4	4	3	3	4	4	4	4	4	4	5	5	5	4	6	4	5	5	5	6	5	4	5	5	3
1283	1	2	3	1	3	3	3	2	2	3	4	3	4	3	3	4	3	4	4	4	3	5	4	4	3	2	3	4	4	5	4	4	4	5	3	4	5	4	4	2	3	5	4	5	4	3	2	5	4
1284	2	2	2	1	2	2	5	2	4	4	2	1	1	4	5	4	2	4	5	5	2	4	4	2	1	4	5	2	4	4	1	2	4	5	6	6	5	2	5	2	5	6	2	5	5	2	5	5	5
1312	1	2	2	1	4	3	4	3	4	4	4	3	4	4	4	3	3	3	4	4	4	3	4	4	4	4	4	4	5	5	4	4	4	5	6	5	4	5	4	4	5	5	5	4	4	5	5	5	4
1313	2	2	1	1	2	2	3	2	1	2	2	3	2	1	2	2	1	2	2	4	4	3	3	4	4	3	4	4	5	4	4	4	5	5	4	5	4	5	4	3	4	4	5	4	4	4	5	4	3
1314	2	2	2	1	5	2	4	5	2	4	4	3	4	2	3	4	5	4	3	3	4	5	2	2	4	2	5	5	3	2	4	5	3	3	4	4	6	1	5	4	3	3	5	4	6	6	1	2	3
1315	2	2	1	1	2	1	4	4	4	4	3	3	3	3	2	2	4	2	4	4	4	4	4	4	4	2	2	2	2	2	2	2	2	5	5	5	5	5	5	5	5	5	5	4	4	4	4	4	2
1336	1	2	2	1	4	3	4	3	4	4	4	3	4	4	4	3	3	3	4	4	4	3	4	4	4	4	4	4	5	5	4	4	4	5	6	5	4	5	4	4	5	5	5	4	4	5	5	5	4
1337	1	2	2	1	4	3	4	3	4	4	4	3	4	4	4	3	3	3	4	4	4	3	4	4	4	4	4	4	5	5	4	4	4	5	6	5	4	5	4	4	5	5	5	4	4	5	5	5	4
1338	1	2	2	1	4	3	4	3	4	4	4	3	4	4	4	3	3	3	4	4	4	3	4	4	4	4	4	4	5	5	4	4	4	5	6	5	4	5	4	4	5	5	5	4	4	5	5	5	4
1343	1	3	6	1	2	2	5	4	4	5	4	4	5	5	4	3	3	4	3	4	3	4	3	4	3	3	4	4	3	4	3	4	3	5	4	6	5	6	5	5	4	5	4	5	4	3	4	5	4
1344	2	3	3	1	4	3	5	5	5	5	5	5	5	5	5	5	5	5	5	5	5	5	5	5	5	5	5	5	5	5	5	5	5	6	6	6	6	6	6	6	6	6	6	6	6	6	6	6	5
1345	2	2	3	1	3	3	4	2	2	3	4	2	4	4	3	4	2	4	4	4	2	4	2	4	2	4	3	3	3	5	3	3	3	5	4	3	4	5	5	3	4	5	4	3	3	4	3	4	4
1346	2	2	3	2	3	3	4	3	4	4	4	5	4	4	4	3	3	4	4	3	2	2	4	2	2	4	4	5	4	4	5	5	4	5	5	4	6	5	6	5	5	6	5	4	4	4	4	5	2
1349	2	2	3	2	3	3	4	3	4	4	4	5	4	4	4	3	3	4	4	3	2	2	4	2	2	4	4	5	4	4	5	5	4	5	5	4	6	4	6	5	5	6	5	4	4	4	4	5	2
1350	2	2	3	2	3	3	4	3	4	4	4	5	4	4	4	3	3	4	4	3	2	2	4	2	2	4	4	5	4	4	5	5	4	5	5	4	5	5	6	5	5	6	5	4	4	4	4	5	2
1351	2	2	3	2	3	3	4	3	4	4	4	5	4	4	4	3	3	4	4	3	2	2	4	2	2	4	4	5	4	4	5	5	4	5	5	4	5	5	6	5	5	6	5	4	4	4	4	5	2
1352	1	2	3	1	3	3	5	4	4	5	4	4	5	3	5	3	4	5	3	4	4	2	4	5	4	2	3	5	4	4	2	4	4	6	5	3	3	5	5	3	3	6	5	5	6	5	3	5	5
1353	2	2	1	1	4	2	1	1	5	3	2	1	1	1	1	1	1	1	1	5	4	5	5	5	4	5	5	5	5	1	2	5	5	6	6	2	6	6	5	5	6	5	5	6	5	6	4	6	5
1354	2	2	2	1	5	2	4	5	2	4	4	3	4	2	3	4	5	4	3	3	4	5	2	2	4	2	5	5	3	2	4	5	3	3	4	4	6	2	5	4	3	3	5	4	6	6	1	2	3
1355	1	3	2	2	3	2	5	5	5	5	5	5	5	5	5	5	5	5	5	5	5	5	5	5	1	5	5	5	5	5	5	5	5	6	6	1	1	1	1	1	1	1	1	1	1	1	1	1	1
1356	1	2	3	1	3	3	3	1	5	2	4	1	2	2	5	1	4	4	2	3	1	5	2	4	1	1	4	2	5	1	3	1	3	2	6	5	2	5	1	3	5	1	6	3	1	3	5	2	1
1357	1	3	2	1	2	2	4	3	4	3	3	4	3	3	4	3	4	3	4	3	4	3	4	3	4	3	4	3	4	3	4	3	3	5	5	5	4	4	5	4	5	4	5	4	5	4	5	4	4
1358	2	2	3	1	4	3	5	4	3	5	4	5	4	5	3	4	5	4	4	5	4	3	4	4	5	4	2	3	5	4	3	4	3	4	5	3	4	5	4	3	4	5	3	4	6	5	4	5	4
1359	1	2	2	1	3	2	4	3	4	4	4	4	4	4	4	4	4	4	4	4	4	4	4	4	3	3	3	4	3	4	4	3	3	5	4	4	4	5	4	4	5	5	4	4	4	5	5	4	4
1360	1	2	3	1	2	2	2	4	3	4	3	4	3	4	4	3	4	4	3	5	4	2	5	3	4	3	3	5	4	4	5	4	3	6	6	5	6	5	5	6	5	5	6	6	5	5	6	5	4
1361	1	2	4	2	3	2	1	2	2	2	2	2	2	2	2	2	2	2	2	3	2	1	2	3	2	2	2	2	2	2	2	2	2	2	2	2	2	2	2	2	2	2	2	2	2	2	2	2	2
1362	2	2	2	1	5	2	4	5	2	4	4	3	4	2	3	4	5	4	3	3	4	5	2	2	4	2	5	5	3	2	4	5	3	3	4	4	6	2	5	4	3	3	5	4	6	6	1	2	3
1363	1	2	3	2	2	3	3	4	5	4	5	4	4	5	5	3	4	4	5	5	4	5	5	5	4	4	5	4	5	5	5	4	4	5	6	5	1	6	5	6	6	5	4	6	6	1	3	6	5
1364	1	2	2	1	3	3	4	4	5	5	4	4	3	3	4	4	5	4	5	5	5	5	5	5	5	5	5	5	5	5	3	5	5	6	6	6	5	6	6	5	6	6	6	5	6	3	6	6	4
1365	2	2	2	1	5	2	4	5	2	4	4	3	4	2	3	4	5	4	3	3	4	5	2	2	4	2	5	5	3	2	4	5	3	3	4	4	6	2	5	4	3	3	5	4	6	6	1	2	3
1366	1	3	4	2	4	3	4	3	4	3	4	3	5	4	4	3	4	5	4	4	3	4	3	4	3	4	3	4	3	4	3	4	4	5	4	6	5	5	4	5	4	5	4	5	4	4	5	4	4
1367	1	3	4	2	4	3	4	3	4	3	4	3	5	4	4	3	4	5	4	4	3	4	3	4	3	4	3	4	3	4	3	4	4	5	4	6	5	5	4	5	4	5	4	5	4	4	5	4	4
1368	1	3	4	2	4	3	4	3	4	3	4	3	5	4	4	3	4	5	4	4	3	4	3	4	3	4	3	4	3	4	3	4	4	5	4	6	5	5	4	5	4	5	4	5	4	4	5	4	4
1369	2	2	3	2	5	4	5	4	1	1	4	4	1	4	4	4	3	3	4	1	2	1	1	4	5	5	5	5	4	4	5	5	5	6	5	5	6	6	5	5	4	4	3	3	4	6	1	1	1
1370	1	3	4	2	4	3	4	3	4	3	4	3	5	4	4	3	4	5	4	4	3	4	3	4	3	4	3	4	3	4	3	4	4	5	4	6	5	5	4	5	4	5	4	5	4	4	5	4	4
1371	1	3	4	2	4	3	4	3	4	3	4	3	5	4	4	3	4	5	4	4	3	4	3	4	3	4	3	4	3	4	3	4	4	5	4	6	5	5	4	5	4	5	4	5	4	4	5	4	4
1372	1	2	3	1	1	2	3	4	3	4	3	3	3	3	3	3	3	3	3	3	3	3	3	3	3	4	4	3	4	4	3	4	3	4	3	5	4	4	5	3	4	4	3	3	4	4	3	4	3
1373	2	2	2	1	5	2	4	5	2	4	4	3	4	2	3	4	5	4	3	3	4	5	2	2	4	2	5	5	3	2	4	5	3	3	4	4	6	4	5	4	3	3	5	4	6	6	1	2	3
1374	1	2	2	2	2	2	4	3	3	3	2	4	3	2	2	2	2	2	2	2	3	3	4	2	2	4	3	2	4	3	3	3	4	5	3	4	5	3	5	4	4	4	5	4	5	3	4	4	4
1375	1	2	4	1	3	4	5	3	4	5	4	3	4	5	4	5	4	3	4	5	4	5	3	4	3	4	3	5	3	4	4	4	4	6	5	3	4	5	4	5	6	4	5	4	5	4	5	5	4
1376	2	2	2	1	5	4	4	4	3	4	3	2	4	3	3	4	4	3	2	2	4	4	5	4	3	5	4	5	3	3	4	5	4	5	6	5	4	5	6	4	3	5	6	4	6	4	4	6	4
1377	2	2	2	1	3	2	4	3	4	3	3	2	3	3	4	3	2	2	3	4	3	4	4	3	2	3	3	4	3	3	3	4	3	4	5	4	4	4	3	3	5	4	3	4	5	3	5	4	4
1378	2	2	2	2	2	3	2	4	1	2	2	4	2	4	2	1	2	2	1	4	5	2	2	4	2	4	5	4	5	4	4	5	4	5	4	5	4	5	4	5	5	6	5	4	5	6	5	5	4
1379	1	2	3	1	2	3	2	3	2	2	3	2	1	2	2	3	2	2	2	4	5	4	4	4	4	4	4	4	5	4	4	4	4	5	5	4	6	5	4	5	4	3	5	6	5	5	4	4	4
1380	1	3	2	2	3	3	5	5	5	5	5	5	5	5	5	5	5	5	3	5	4	5	5	5	5	5	5	5	5	5	5	5	5	6	5	5	5	6	6	5	5	6	5	6	6	5	5	5	4
1381	2	2	2	1	2	3	4	4	4	4	3	3	5	3	3	3	4	4	3	4	4	4	4	4	4	3	4	4	3	3	3	4	3	3	3	4	4	3	4	3	3	3	3	4	4	3	3	4	4
1382	1	2	3	1	2	3	5	4	5	4	5	5	5	4	5	5	4	5	5	4	5	4	5	5	4	5	5	4	5	5	3	5	5	6	5	6	4	5	6	4	6	4	6	6	5	6	6	6	4
1383	1	2	3	2	3	2	4	4	4	4	4	3	4	4	4	3	4	4	3	4	2	4	4	5	3	4	3	4	3	4	3	4	3	5	4	4	5	3	4	4	4	5	5	3	4	4	4	3	3
1384	2	2	4	1	3	2	3	5	4	2	5	4	2	5	2	3	4	2	4	2	5	4	2	5	2	3	4	3	5	3	4	5	3	2	6	5	3	3	6	4	3	5	3	4	6	3	3	4	3
1385	1	2	2	1	3	3	3	5	4	3	2	4	3	5	4	3	5	4	3	3	5	4	3	5	4	4	3	4	5	3	4	5	5	4	6	5	5	6	3	4	6	4	6	5	3	4	6	5	4
1386	2	2	1	2	2	1	4	2	3	4	2	3	4	4	4	3	2	2	1	4	4	3	4	4	5	2	1	3	4	1	4	3	4	1	4	5	4	4	5	5	4	2	4	3	6	1	2	6	4
1387	1	2	3	2	3	3	4	5	4	3	5	4	5	5	4	3	5	4	2	5	4	5	4	3	5	5	5	3	5	2	4	3	4	5	3	1	6	5	3	6	4	6	3	5	5	3	6	6	2
1388	2	2	3	2	5	2	1	1	1	1	1	1	1	1	1	1	1	1	1	5	5	5	5	5	5	5	5	5	5	5	5	5	5	4	6	6	6	6	1	6	3	6	6	6	6	6	6	6	5
1389	2	2	2	2	3	2	4	3	4	5	4	4	5	3	4	3	4	5	4	4	3	4	4	5	4	4	3	4	2	4	5	4	4	4	5	4	5	6	5	4	5	4	5	6	5	4	3	4	2
1390	1	2	2	2	3	3	4	4	4	5	4	5	4	5	4	4	4	3	4	2	1	2	4	4	2	4	5	4	5	3	4	5	4	5	4	2	4	2	4	6	6	4	3	4	5	5	6	6	2
1391	1	2	3	2	2	2	3	4	2	3	4	3	4	2	3	4	3	3	4	3	4	2	4	4	3	3	2	4	2	4	4	3	4	5	3	5	4	5	3	5	4	5	4	5	5	4	5	4	4
1392	1	2	2	2	3	3	4	4	4	5	4	5	4	5	4	4	4	3	4	2	1	2	4	4	2	4	5	4	5	3	4	5	4	5	4	2	4	2	4	6	6	4	3	4	5	5	6	6	2
1393	1	2	3	2	2	3	5	4	4	4	4	5	4	5	5	4	4	4	5	4	4	5	5	4	4	4	5	4	4	5	4	4	4	5	5	5	6	5	5	4	5	4	5	5	6	5	5	5	4
1394	1	2	2	2	4	2	2	2	4	2	4	4	4	4	3	4	4	4	1	3	4	4	4	5	4	2	2	1	4	3	4	5	4	5	5	3	5	6	6	6	4	5	6	4	5	3	3	6	2
1395	2	2	2	1	2	3	5	4	5	5	2	4	5	2	4	5	2	4	5	5	2	4	4	2	1	5	2	4	5	2	4	4	2	5	2	2	5	5	6	6	2	5	5	2	5	6	2	5	5
1396	2	2	2	1	5	2	3	4	3	4	3	4	3	4	4	3	4	4	4	3	3	4	3	4	3	3	4	3	4	3	4	3	4	4	3	4	5	4	4	4	4	3	4	3	4	4	4	4	4
1397	1	3	3	1	3	2	5	2	4	4	2	5	5	4	2	5	1	2	4	5	2	4	4	5	1	2	4	5	2	4	4	2	5	6	2	5	5	2	5	5	6	6	2	2	5	2	6	5	4
1398	1	2	3	2	2	3	4	4	4	4	5	4	4	4	5	4	5	5	4	4	4	5	5	5	4	5	4	4	4	5	4	4	5	5	5	5	4	5	5	6	5	4	4	5	4	4	5	5	5
1399	2	2	3	2	5	4	5	5	2	4	4	5	4	2	4	5	5	4	3	4	3	5	5	4	3	4	3	4	5	5	4	3	4	5	4	5	6	5	4	4	5	5	4	4	5	4	5	5	4
1400	1	2	3	2	3	3	4	2	1	1	2	2	1	1	1	1	2	1	1	5	4	4	5	4	5	4	4	5	5	4	5	5	4	6	3	5	6	3	5	4	4	6	5	3	5	5	2	6	4
1401	1	2	6	2	4	2	1	1	1	2	3	1	2	2	1	1	2	1	1	4	5	4	5	5	4	4	5	4	4	5	5	4	5	5	4	5	5	6	5	5	4	3	5	5	4	3	5	6	4
1402	2	2	1	2	5	2	3	4	3	3	3	4	3	4	3	4	3	3	3	4	3	3	3	3	3	3	4	3	3	3	3	3	3	5	4	4	4	3	4	4	4	4	4	5	4	4	4	4	4
1403	1	1	2	1	2	2	4	3	3	4	4	3	3	4	4	3	3	4	4	4	3	4	4	4	3	4	4	4	3	4	4	4	4	5	4	4	5	5	4	5	5	4	5	4	5	4	5	4	4
1404	2	2	2	2	2	3	1	2	4	4	3	4	4	4	4	4	4	4	2	4	4	4	4	4	4	4	4	4	4	4	4	4	4	5	5	5	5	5	5	5	5	5	5	5	5	5	5	5	4
1405	2	1	2	1	3	3	2	2	2	2	2	2	2	2	2	1	1	1	2	3	2	4	4	4	4	4	4	4	4	4	2	4	4	4	4	4	5	5	5	5	5	3	4	3	3	4	4	4	3
1406	1	2	2	2	4	2	2	1	1	1	2	1	2	2	1	1	2	1	2	4	5	5	4	5	5	4	5	4	5	5	4	5	5	5	4	2	5	2	6	5	3	3	6	2	5	6	3	5	5
1407	1	3	6	1	4	4	4	3	4	4	3	4	3	4	4	4	3	4	4	3	4	4	4	3	4	3	4	5	5	5	3	4	4	4	6	6	6	5	6	5	4	5	4	5	4	4	5	4	3
1408	2	2	4	2	3	3	1	2	5	1	5	5	5	5	5	5	5	5	5	3	5	4	5	5	5	4	3	5	5	5	5	5	5	5	5	6	4	2	3	5	6	6	6	6	6	6	6	6	3
1409	2	2	2	2	2	2	5	4	4	5	4	5	4	5	4	5	4	4	4	5	4	4	5	5	2	5	5	5	4	5	4	5	4	6	5	5	5	1	1	2	2	1	3	4	2	4	2	3	5
1410	2	3	2	1	2	2	3	3	1	2	2	1	2	2	2	1	2	2	2	5	4	3	3	4	3	5	4	4	4	5	4	4	5	4	4	5	4	4	5	4	4	4	5	4	5	4	4	5	2
1411	2	2	3	1	3	2	4	1	1	2	2	1	1	2	2	1	2	3	1	5	4	4	5	4	5	5	4	5	5	4	5	5	5	6	5	4	5	5	6	5	3	5	3	3	6	3	2	5	4
1412	1	2	2	1	4	2	5	4	4	4	5	4	3	4	5	4	4	5	4	5	5	5	5	4	5	4	4	5	4	5	4	4	4	6	4	5	5	5	4	4	5	5	4	5	5	5	4	5	4
1413	2	2	2	1	2	3	1	1	2	1	2	1	2	1	2	2	1	2	1	5	4	3	3	4	3	4	4	3	5	4	3	4	4	5	4	4	4	6	5	4	4	5	4	4	5	4	5	4	2
1414	2	2	2	2	2	2	1	1	4	1	1	2	1	1	1	1	1	1	1	1	1	1	4	5	5	5	4	4	4	3	3	4	4	2	5	2	2	5	2	5	5	5	5	5	5	4	4	4	4
1415	1	2	2	1	2	3	5	4	4	5	5	4	4	4	5	4	5	4	5	5	4	5	5	5	4	5	5	5	4	4	5	5	4	6	5	5	5	6	5	6	5	6	5	5	5	6	5	6	5
1416	1	2	2	2	3	3	4	3	2	3	3	2	3	3	4	3	4	3	3	3	4	3	4	3	4	2	3	3	4	3	2	3	4	4	3	4	5	4	3	4	5	4	3	4	4	3	5	4	3
1417	1	3	1	1	2	3	2	2	1	2	2	2	1	1	2	2	1	2	2	5	5	4	3	5	3	4	5	4	4	5	4	5	4	4	4	5	4	4	6	4	5	4	4	5	4	5	4	4	2
1418	1	2	2	1	2	3	5	4	4	5	5	4	4	4	5	4	5	4	5	5	4	5	5	5	4	5	5	5	4	4	5	5	4	6	5	5	5	6	5	6	5	6	5	5	5	6	5	6	5
1419	1	2	2	2	3	2	4	5	5	4	4	4	5	4	4	4	5	4	3	5	5	4	5	5	4	4	4	2	4	5	5	5	4	3	6	4	5	6	5	5	6	5	5	6	5	5	6	5	5
1421	2	2	2	1	3	2	4	5	3	5	4	5	3	4	2	4	5	5	2	4	5	3	4	5	4	4	5	5	4	5	5	4	5	6	5	6	4	5	3	6	4	6	4	5	6	4	6	6	2
1423	1	2	2	2	2	2	4	3	4	3	3	4	3	4	3	4	3	4	3	3	2	3	4	3	3	4	3	3	4	3	3	2	4	5	4	3	4	4	3	4	5	4	3	4	5	4	5	3	4
1425	2	2	1	1	3	2	4	3	2	2	2	2	2	2	2	2	2	2	2	4	4	4	4	4	4	4	3	3	4	3	3	4	4	4	3	4	4	4	5	5	5	3	5	3	3	2	4	4	4
1426	1	2	4	1	4	3	5	4	4	3	3	4	3	4	5	4	4	5	4	5	4	4	4	5	4	5	4	4	4	5	4	4	4	6	5	6	5	6	5	5	6	6	5	5	5	6	6	5	5
1427	1	2	2	1	2	3	5	4	4	5	5	4	4	4	5	4	5	4	5	5	4	5	5	5	4	5	5	5	4	4	5	5	4	6	5	5	5	6	5	6	5	6	5	5	5	6	5	6	5
1428	1	2	2	2	2	2	5	5	5	5	5	5	5	5	5	5	5	5	5	5	5	5	5	5	5	5	5	5	5	5	5	5	5	6	6	6	6	6	6	6	6	6	6	6	6	6	6	6	5
1437	1	2	2	1	4	3	4	3	4	4	4	3	4	4	4	3	3	3	4	4	4	3	4	4	4	4	4	4	5	5	4	4	4	5	6	5	4	5	4	4	5	5	5	4	4	5	5	5	4
1438	1	2	2	1	2	3	5	4	4	5	5	4	4	4	5	4	5	4	5	5	4	5	5	5	4	5	5	5	4	4	5	5	4	6	5	5	5	6	5	6	5	6	5	5	5	6	5	6	5
1439	1	2	4	1	3	3	3	5	4	3	4	5	3	4	3	5	4	2	4	3	5	4	3	4	5	3	4	4	4	3	4	5	3	4	6	5	3	5	3	5	4	5	6	4	6	5	4	6	4
1440	1	2	3	2	3	2	4	3	4	3	4	3	4	3	4	3	4	3	4	4	3	4	3	4	3	2	4	4	3	3	4	3	3	5	4	3	4	5	3	4	3	5	4	3	4	4	5	4	4
1441	1	2	3	2	3	3	4	4	4	4	4	4	4	3	4	4	4	4	4	4	4	4	4	4	4	4	4	4	4	4	4	4	4	4	5	4	5	5	4	5	4	5	4	5	5	4	5	5	4
1442	2	2	3	2	2	2	3	2	1	2	2	1	2	2	2	1	2	1	1	4	4	3	3	5	4	4	5	4	4	5	4	4	4	5	4	6	5	5	4	5	5	5	4	5	5	5	4	5	2
1443	2	2	3	1	5	3	4	3	5	4	2	4	3	4	5	4	3	2	3	3	4	2	4	4	3	4	2	2	3	4	3	5	4	5	4	2	4	3	5	3	4	6	4	4	2	3	5	3	4
1444	2	2	4	2	2	3	4	4	3	4	4	3	4	4	4	4	3	4	4	4	4	4	5	4	4	4	5	4	4	4	4	3	4	5	5	4	4	5	5	4	5	5	5	5	4	5	5	5	4
1445	1	3	3	1	3	3	5	5	5	4	5	4	5	5	4	5	4	5	4	3	5	4	5	4	3	5	4	3	5	4	5	4	5	6	5	6	5	6	5	5	5	6	5	6	5	6	5	5	4
1446	1	2	1	2	2	3	5	4	4	4	5	3	5	4	5	3	4	5	4	5	5	5	4	5	3	4	4	5	3	4	5	4	4	6	4	5	6	4	6	4	4	6	4	5	6	4	5	5	5
1447	2	2	3	1	5	3	4	3	5	4	2	4	3	4	5	4	3	2	3	3	4	2	4	4	3	4	2	2	3	4	3	5	4	5	4	2	4	3	5	3	4	6	4	4	2	3	5	3	4
1448	2	2	3	1	4	3	4	4	3	4	4	2	4	2	4	2	4	2	2	4	4	2	4	4	2	2	4	2	4	4	4	5	2	5	5	4	2	5	3	5	3	5	4	2	2	5	4	2	4
1449	2	2	3	1	5	3	4	3	5	4	2	4	3	4	5	4	3	2	3	3	4	2	4	4	3	4	2	2	3	4	3	5	4	5	4	2	4	3	5	3	4	6	4	4	2	3	5	3	4
1450	1	2	3	1	3	3	4	4	3	4	4	3	4	3	4	3	4	3	4	4	3	4	3	4	3	3	4	4	3	3	4	3	4	5	4	4	5	4	4	3	4	5	4	4	4	5	4	4	4
1451	2	2	3	1	4	2	4	2	4	4	4	2	3	4	4	4	3	4	4	4	4	2	3	4	3	3	3	5	4	4	2	3	4	5	3	4	4	5	4	3	3	5	5	3	4	5	4	3	4
1452	1	2	3	2	2	2	5	4	4	5	4	4	4	5	5	4	4	4	5	4	4	5	4	4	5	5	4	4	4	5	4	4	4	5	6	5	6	5	5	5	4	5	5	5	4	5	5	5	5
1453	1	2	2	1	3	3	4	4	5	4	3	4	3	4	3	3	4	5	4	5	4	4	5	4	4	4	4	5	4	5	5	5	4	6	5	6	5	6	6	5	5	5	5	6	5	5	4	6	4
1454	1	3	4	2	3	3	4	3	4	3	4	3	3	4	3	4	3	4	4	4	3	4	4	3	4	4	4	3	3	4	4	3	3	4	4	3	4	4	5	4	5	4	5	4	5	4	4	4	4
1456	2	2	2	2	3	3	4	3	4	3	3	4	3	4	3	4	3	2	3	3	4	3	4	3	4	3	4	3	4	3	2	4	3	4	5	4	3	4	5	3	4	3	5	4	3	5	4	5	3
1457	2	2	3	2	3	3	4	3	4	5	4	3	5	4	3	3	3	5	4	4	5	4	3	5	4	4	3	4	5	4	3	3	5	6	5	4	5	6	5	3	5	5	4	3	6	4	6	5	4
1461	1	2	3	2	3	2	4	3	4	3	4	3	3	4	3	4	3	4	3	4	3	4	3	4	3	2	4	3	4	3	4	3	4	3	4	5	4	4	3	4	5	4	3	4	5	4	5	4	4
1462	2	2	2	1	3	2	2	5	4	5	4	5	4	5	5	3	5	4	2	5	4	5	4	4	5	4	5	4	5	2	4	3	5	6	5	6	5	6	5	6	4	5	4	3	6	4	2	5	2
1463	2	2	3	1	5	3	3	4	5	4	3	4	5	4	4	3	2	3	4	2	4	3	2	3	4	2	3	3	4	5	4	3	2	3	4	5	2	2	3	6	4	6	5	2	4	5	2	3	4
1464	1	2	3	2	3	2	4	5	5	4	4	5	5	4	4	4	5	4	5	5	4	5	5	5	5	4	4	4	5	5	4	4	5	5	6	5	6	5	6	5	5	5	5	5	5	6	6	6	4
1465	2	2	3	1	5	3	3	4	5	4	3	4	5	4	4	3	2	3	4	2	4	3	2	3	4	2	3	3	4	5	4	3	2	3	4	5	2	2	3	6	4	6	5	2	4	5	2	3	4
1466	1	2	2	2	2	3	4	3	4	3	4	3	4	4	3	4	3	4	4	3	4	3	4	3	4	3	3	4	3	4	4	4	3	4	5	4	3	5	4	5	4	4	3	4	4	4	5	4	4
1467	2	2	1	1	1	1	5	5	3	2	2	3	3	3	5	4	1	1	1	5	5	5	3	5	5	2	3	3	5	3	1	5	5	6	6	6	6	5	6	5	6	4	3	3	5	1	1	6	4
1468	2	2	2	1	2	2	2	2	1	1	2	2	1	2	2	1	1	2	2	4	5	3	3	4	3	5	4	4	4	5	4	4	5	4	4	5	5	5	4	5	6	3	3	4	4	4	5	5	3
1469	2	2	3	1	5	3	3	4	5	4	3	4	5	4	4	3	2	3	4	2	4	3	2	3	4	2	3	3	4	5	4	3	2	3	4	5	2	2	3	6	4	6	5	2	4	5	2	3	4
1470	1	2	2	1	2	1	2	2	4	5	3	3	4	4	3	3	2	2	1	4	5	4	5	5	4	4	4	4	5	4	5	4	5	4	3	5	4	3	4	2	5	4	3	1	2	2	4	4	4
1471	2	2	3	1	5	3	3	4	5	4	3	4	5	4	4	3	2	3	4	2	4	3	2	3	4	2	3	3	4	5	4	3	2	3	4	5	2	2	3	6	4	6	5	2	4	5	2	3	4
1472	1	2	2	1	3	2	5	4	4	4	5	4	5	5	5	4	4	5	4	5	4	4	5	5	4	5	5	5	5	5	4	5	4	6	5	6	5	6	5	5	6	5	4	5	5	5	4	5	4
1473	1	3	2	2	4	2	3	3	4	2	4	2	4	2	4	2	4	2	4	4	2	4	3	4	2	4	2	4	2	4	5	2	3	4	3	5	6	5	3	5	3	5	3	5	5	3	5	4	4
1474	2	2	1	2	1	2	2	2	2	4	3	3	2	2	2	2	2	2	2	2	2	5	4	2	2	4	4	2	4	2	2	4	2	3	2	5	4	4	5	4	4	4	4	2	3	3	4	5	2
1475	1	2	1	1	4	2	2	2	1	4	4	4	2	3	2	2	3	4	3	4	5	3	4	5	4	4	3	4	3	5	4	3	4	5	4	5	3	5	2	5	2	4	5	3	5	3	5	4	4
1476	1	2	3	1	2	2	4	3	4	4	4	4	4	4	4	4	4	4	4	4	4	4	4	4	4	4	4	4	4	4	4	4	4	5	5	5	5	5	5	5	5	5	5	5	5	5	5	5	4
1477	1	2	3	1	3	3	3	4	4	4	4	4	4	5	4	4	5	5	5	5	4	3	2	3	3	4	4	4	3	2	2	4	4	4	3	4	4	5	3	5	5	5	5	3	3	4	4	3	4
1478	1	2	3	1	2	2	3	4	3	4	4	3	4	3	4	3	3	3	4	3	4	4	3	3	4	3	3	4	3	4	3	3	3	4	4	4	4	4	4	4	4	4	4	4	4	4	4	4	3
1479	1	2	2	1	3	2	4	2	5	4	2	5	4	2	5	4	3	5	4	5	4	2	5	4	5	3	5	2	5	4	5	4	5	2	5	3	6	5	4	6	5	3	5	3	6	5	4	6	2
1480	1	2	3	1	1	2	3	4	3	4	4	3	4	3	4	3	3	3	4	3	4	4	3	3	4	3	3	4	3	4	3	3	3	4	4	4	4	4	4	4	4	4	4	4	4	4	4	4	3
1481	1	2	3	2	3	2	2	2	4	2	4	4	4	4	4	4	4	4	2	4	4	4	5	5	4	3	2	2	4	4	4	5	4	5	5	5	5	5	5	5	5	5	5	4	5	3	4	6	2
1482	2	2	3	1	3	3	5	4	3	2	4	3	5	4	3	2	3	4	5	5	4	3	2	2	4	4	3	3	3	4	5	4	3	6	4	4	3	2	4	3	5	6	4	4	3	2	5	4	4
1483	2	2	1	1	2	2	3	1	2	1	2	2	1	2	2	2	1	1	2	2	2	1	2	4	5	5	4	4	4	5	4	5	5	4	4	5	5	4	6	5	5	4	5	4	4	4	5	4	2
1484	1	3	6	2	2	3	4	4	4	2	1	1	2	2	3	2	2	3	2	4	4	4	4	5	2	4	4	4	5	4	4	5	4	5	4	5	4	5	4	5	4	3	4	5	4	5	5	5	2
1485	1	2	2	2	2	2	5	5	5	5	5	5	5	5	5	5	5	5	5	5	5	5	5	5	5	5	5	5	5	5	5	5	5	6	6	6	6	6	6	6	6	6	6	6	6	6	6	6	5
1486	2	3	6	2	4	2	2	2	4	2	4	4	2	2	2	2	2	2	1	4	4	5	5	5	4	5	4	4	5	4	5	5	5	3	4	5	6	4	6	5	5	2	4	5	6	3	5	6	2
1487	1	2	3	2	3	2	4	5	4	2	5	4	5	4	4	4	2	4	4	2	4	4	2	4	4	3	3	2	4	3	4	4	2	5	5	2	4	5	4	2	5	4	2	4	5	5	4	5	4
1488	1	2	3	1	3	2	4	4	4	4	4	3	4	3	4	3	4	4	3	4	4	4	4	4	4	4	4	2	4	2	3	3	3	4	3	5	3	4	3	4	3	4	3	4	4	3	4	3	4
1489	1	2	3	1	4	2	4	4	4	4	4	4	4	4	4	4	4	4	4	3	4	3	3	4	4	4	5	4	4	3	4	4	4	6	4	5	5	4	4	5	5	5	4	4	6	5	4	4	4
1490	2	2	3	1	1	3	4	4	4	4	4	4	4	4	3	3	4	3	3	4	3	4	4	4	4	3	3	3	4	4	4	4	4	4	3	4	3	4	5	4	5	4	3	3	3	3	3	3	2
1491	2	2	3	1	4	3	4	4	4	4	4	4	4	5	4	4	4	4	4	4	4	4	3	4	3	3	4	4	4	4	4	4	4	5	5	5	5	5	5	5	5	5	5	5	5	6	5	5	5
1492	2	2	4	2	3	2	2	2	2	2	2	2	2	2	2	2	2	2	2	4	4	4	4	4	4	4	4	2	4	4	4	4	4	5	4	5	4	4	4	4	5	5	4	5	5	5	5	5	4
1493	1	2	3	1	1	2	2	5	5	3	3	3	3	3	2	2	2	2	2	4	4	4	2	4	4	4	4	2	4	2	3	4	4	4	4	4	4	4	4	4	4	3	3	3	3	3	3	3	2
1494	1	3	6	1	4	4	4	4	4	2	3	3	4	2	4	2	2	2	1	4	4	4	3	4	2	4	4	4	4	1	4	4	3	5	4	5	5	5	5	5	5	2	1	1	2	1	2	2	1
1495	1	2	4	2	2	1	5	5	4	3	3	1	3	3	2	3	3	2	4	5	4	3	2	1	5	4	2	4	4	2	4	4	2	5	2	5	5	3	5	2	5	5	2	5	2	5	2	5	4
1496	2	2	3	1	4	2	4	4	5	1	3	3	2	2	2	2	2	2	4	4	4	4	2	4	4	4	3	4	4	4	4	4	4	4	5	5	5	4	3	3	4	4	5	4	5	3	4	5	3
1497	2	2	3	1	1	2	3	5	3	3	5	1	4	4	3	3	5	4	4	4	4	5	5	5	5	5	3	2	2	1	2	4	3	3	4	4	4	4	4	4	4	4	4	6	4	4	4	4	4
1498	2	2	3	1	2	3	3	3	4	4	3	3	3	3	3	3	4	3	3	3	4	4	4	4	4	4	4	4	4	4	4	4	4	4	4	4	4	4	4	4	4	4	4	4	5	4	5	4	4
1499	1	3	6	1	4	3	3	4	4	3	4	3	4	2	4	4	3	2	4	4	4	4	3	5	4	4	5	3	4	4	5	3	4	1	3	5	2	2	5	2	3	2	5	3	2	5	2	3	4
1500	2	2	3	1	5	2	4	5	5	5	3	2	4	3	1	1	2	2	2	5	5	5	5	5	5	5	5	4	5	2	5	5	5	3	4	3	6	6	5	4	4	5	5	4	4	3	4	5	4
1501	1	2	6	1	4	3	2	2	4	4	4	4	4	4	4	4	4	4	4	4	4	4	4	4	4	4	4	4	4	4	4	4	4	5	5	5	5	5	5	5	5	5	5	5	5	5	5	5	4
1502	2	2	3	1	3	4	1	4	5	1	5	5	5	5	5	5	5	5	5	3	5	4	5	5	5	5	5	5	5	5	5	5	5	6	6	6	6	5	4	6	6	6	6	6	6	6	6	6	3
1503	2	2	3	1	1	3	4	2	5	4	3	3	2	2	2	2	2	2	1	4	2	4	5	5	4	5	5	2	3	2	4	4	4	5	5	3	3	4	6	3	5	5	4	5	5	3	3	6	4
1504	2	2	4	1	2	2	4	2	4	4	4	4	4	3	2	3	2	3	3	4	4	3	5	5	4	4	3	3	4	3	3	5	4	4	4	5	4	3	3	5	4	4	4	3	4	3	4	5	4
1505	1	2	6	1	3	2	3	3	3	3	3	4	4	2	3	3	2	3	2	4	3	4	2	4	2	2	2	4	2	2	2	4	4	2	4	3	3	3	4	3	4	3	3	4	4	3	4	4	2
1506	1	2	3	1	2	3	4	4	4	4	5	3	4	4	3	4	4	5	5	2	2	4	2	4	4	4	2	3	4	2	4	2	2	4	3	2	2	3	3	3	2	4	4	5	5	4	3	6	2
1507	1	2	1	2	2	1	2	1	4	1	1	4	1	1	1	1	1	1	1	4	4	4	4	5	4	5	5	5	5	5	5	5	5	6	5	6	6	6	5	6	6	6	6	4	2	4	6	6	1
1508	1	3	6	2	1	3	4	4	4	5	5	5	4	5	4	5	5	5	4	4	3	3	3	4	4	4	4	3	2	1	3	2	3	3	4	3	4	5	2	4	4	2	4	3	4	3	4	6	4
1509	1	3	6	1	3	3	5	5	5	5	5	5	5	5	1	5	5	5	5	1	1	1	5	5	5	5	5	5	5	5	5	5	5	6	6	6	6	6	6	6	6	6	6	6	6	6	6	6	5
1510	2	2	1	1	2	2	4	4	3	4	3	3	2	2	2	2	3	3	1	4	4	4	3	5	5	5	4	2	3	3	2	4	3	3	4	4	5	4	5	4	4	5	5	4	6	5	4	6	4
1511	1	3	6	1	1	2	3	3	3	3	3	3	3	3	3	3	3	3	3	3	3	3	3	3	3	3	3	3	3	3	3	3	3	4	4	4	4	4	4	4	4	4	4	4	4	4	4	4	4
1512	1	2	3	1	1	1	4	4	4	4	2	2	4	4	4	4	4	4	4	4	4	4	4	4	4	4	4	4	4	4	4	4	4	5	5	5	5	5	5	5	5	5	5	5	5	5	5	5	4
1513	2	2	3	1	3	3	3	3	3	3	3	3	3	3	3	3	3	3	3	3	3	3	3	3	3	3	3	3	3	3	3	3	3	4	4	3	3	4	3	4	3	3	3	3	4	3	4	3	3
1514	1	3	6	2	1	3	4	3	5	2	5	5	3	3	3	4	3	4	3	3	3	4	3	5	4	5	4	4	5	5	4	4	4	4	4	5	5	5	4	6	5	5	5	5	6	5	5	6	3
1515	1	2	6	1	3	3	5	5	5	5	5	5	5	5	5	5	5	5	5	5	5	5	5	5	5	5	5	5	5	5	5	5	5	6	6	6	6	6	6	6	6	6	6	6	6	6	6	6	5
1516	2	2	6	1	1	3	2	1	2	1	4	4	3	3	2	4	3	3	2	2	2	2	2	4	3	5	5	4	4	3	2	4	4	4	5	5	5	4	2	5	5	3	5	2	6	3	4	6	4
1517	2	2	2	2	3	3	2	2	2	2	3	3	2	3	3	2	3	2	1	2	3	2	4	4	4	4	4	4	4	3	3	2	3	4	4	5	3	4	3	5	4	4	5	4	6	3	5	4	3
1518	1	2	4	2	4	3	4	4	2	4	4	2	4	4	4	4	3	4	2	2	2	4	5	4	3	4	4	4	5	4	2	4	5	5	2	1	2	2	3	2	2	3	4	5	4	2	4	5	4
1519	1	2	3	1	2	3	5	5	5	5	5	5	5	5	5	5	5	5	5	5	5	5	5	5	5	5	5	5	5	5	5	5	5	6	6	6	6	6	6	6	6	6	6	6	6	6	6	6	5
1520	1	2	6	1	2	3	4	3	3	4	3	3	3	3	3	3	3	3	2	4	4	4	3	5	3	4	4	3	4	3	3	5	4	4	3	3	3	3	4	4	3	4	3	2	5	4	3	4	4
1521	2	2	6	2	2	2	5	4	4	5	5	4	4	5	5	4	4	5	5	5	4	4	5	5	4	4	5	5	5	4	4	4	5	3	1	3	2	2	3	2	2	3	3	2	2	3	2	2	4
1522	1	2	2	1	3	3	2	1	2	2	1	2	1	2	1	2	1	2	2	2	4	3	4	5	4	3	5	4	3	4	5	4	4	6	4	4	6	4	4	5	4	5	6	4	6	4	6	5	2
1523	2	3	6	1	2	3	4	2	5	5	5	5	5	5	5	5	5	5	5	4	4	5	5	5	4	4	4	3	4	5	4	5	5	5	4	6	5	3	3	3	5	5	6	5	6	6	5	6	5
1524	2	2	3	2	1	2	5	4	4	4	3	2	3	2	2	2	3	2	2	4	5	4	4	4	5	4	3	4	4	5	4	5	4	4	4	3	4	4	4	5	4	5	4	4	5	5	4	3	4
1525	2	2	2	1	1	2	2	2	4	4	4	4	3	3	3	3	3	3	4	4	4	4	4	4	4	4	4	4	4	3	4	4	4	3	5	5	6	2	5	5	5	6	5	3	5	5	5	6	4
1526	2	2	3	1	3	2	4	4	5	5	5	5	5	5	5	5	5	5	5	4	4	3	4	4	5	2	2	2	3	3	2	3	3	5	4	4	3	4	3	4	4	5	5	5	6	3	4	6	5
1527	2	2	2	1	3	3	2	2	2	2	2	4	4	4	4	4	4	4	3	4	4	4	4	4	3	4	4	3	3	3	3	3	3	3	4	2	4	3	3	3	3	3	4	4	4	3	3	4	4
1528	1	2	2	2	1	3	4	4	5	3	5	5	5	5	4	4	4	3	3	4	4	4	5	5	3	5	5	3	4	3	2	5	5	3	4	4	4	4	4	4	4	4	4	4	4	4	4	4	3
1529	2	2	3	1	2	3	4	1	5	1	5	5	5	5	5	5	5	5	5	3	4	5	5	5	4	3	4	1	4	3	4	3	4	4	5	4	3	4	3	2	3	4	3	3	3	3	4	5	4
1530	2	2	2	1	3	3	2	2	4	1	2	2	2	2	2	2	2	2	2	4	4	5	4	5	3	3	3	5	5	5	3	3	4	5	5	5	5	5	5	5	5	5	5	5	5	5	5	5	4
1531	2	2	3	1	2	3	4	4	5	1	2	2	2	2	2	2	1	1	1	4	1	1	4	4	1	4	4	1	4	1	4	2	4	5	5	5	5	5	4	6	6	6	6	6	6	4	5	6	1
1532	2	2	2	1	5	3	5	5	1	5	3	3	5	5	5	5	5	5	3	5	4	5	4	5	4	4	3	4	4	4	1	5	5	4	4	1	1	6	4	4	4	1	1	3	5	1	1	4	5
1533	2	2	6	1	2	3	4	2	5	5	5	1	2	1	2	2	1	1	3	5	5	4	4	5	5	5	5	2	3	1	2	5	5	2	3	3	4	2	4	2	1	4	5	5	4	3	2	5	5
1534	1	3	6	1	3	4	1	2	2	1	2	1	1	1	1	1	2	1	1	4	4	4	4	4	4	4	4	4	4	1	2	3	2	4	6	5	5	4	5	5	5	5	5	5	5	3	5	5	2
1535	2	2	3	1	1	3	4	2	4	5	4	5	4	4	2	4	4	2	5	4	5	4	4	5	2	5	5	5	4	2	2	4	2	3	2	4	5	2	1	2	2	1	2	1	2	1	3	4	4
1536	2	2	2	1	3	2	3	5	5	5	5	5	5	5	5	5	5	5	5	4	4	5	5	5	4	2	4	4	4	4	4	4	4	5	5	5	2	5	5	3	3	5	5	5	3	5	5	4	4
1537	2	2	3	2	2	3	2	2	2	2	2	2	2	2	2	2	2	2	1	4	4	4	5	5	3	5	5	3	4	5	2	2	3	5	5	5	5	3	4	3	4	5	5	3	6	5	5	5	2
1538	2	2	6	1	2	2	4	4	5	4	4	4	4	4	4	4	4	4	3	4	4	4	4	5	4	5	4	4	4	4	4	4	5	4	4	4	4	3	5	5	5	5	5	4	4	4	4	5	4
1539	2	3	6	2	3	3	2	1	4	1	5	5	2	2	1	1	1	1	2	5	5	4	3	5	4	5	5	3	4	2	2	4	4	5	5	6	3	2	4	3	5	5	4	6	6	3	4	5	5
1540	2	2	4	1	3	2	4	5	3	4	4	2	4	5	4	4	3	3	1	4	4	1	5	4	5	4	4	3	3	3	4	3	2	2	3	4	2	5	4	6	5	4	5	2	6	2	1	4	3
1541	2	3	6	2	3	4	4	3	4	3	4	4	3	4	3	4	3	4	4	3	4	3	4	3	3	4	3	4	3	4	4	5	4	4	5	3	4	5	4	3	4	4	5	4	4	5	4	2	3
1542	2	2	4	1	2	2	2	2	4	1	4	2	4	2	4	4	4	4	2	4	2	3	4	4	4	4	4	4	4	2	3	4	4	5	5	5	5	5	5	5	3	3	3	5	6	5	2	5	2
1543	2	2	2	1	3	2	4	3	3	2	3	2	2	2	2	2	3	3	2	2	2	4	4	4	4	3	4	4	3	3	4	3	4	5	4	4	4	4	3	4	3	4	3	5	4	4	3	5	3
1544	2	2	3	1	2	4	5	5	4	5	4	5	4	4	4	5	4	5	3	3	3	3	4	4	4	4	5	5	4	4	5	4	5	5	6	5	5	5	5	4	6	6	5	6	5	5	6	6	3
1545	1	2	2	1	3	3	4	2	5	2	4	4	2	2	2	2	3	3	2	4	4	4	5	4	4	4	3	4	4	3	4	5	4	4	5	6	5	5	4	5	5	5	6	5	5	3	5	5	2
1546	1	2	4	1	1	2	3	4	4	4	4	4	4	4	4	4	4	4	4	3	3	3	3	3	3	4	4	4	3	4	3	4	4	4	4	3	3	4	3	4	4	4	3	5	4	4	3	4	4
1547	1	2	6	1	2	3	5	5	5	3	5	5	5	5	5	5	4	4	4	4	4	4	4	4	5	4	5	5	4	5	5	4	5	4	5	4	5	4	5	4	5	5	4	5	4	5	5	4	4
1548	2	2	3	2	3	2	4	1	2	2	2	2	2	2	2	2	2	2	1	2	3	4	4	4	4	4	4	4	4	4	4	4	5	4	4	5	3	3	5	3	4	4	4	5	5	5	5	5	4
1549	2	2	4	1	3	2	4	4	5	4	5	4	4	5	5	4	4	4	5	4	5	4	4	5	5	5	4	5	4	5	4	5	4	5	6	5	6	5	6	5	6	5	6	5	5	5	5	5	4
1550	2	2	2	2	2	2	4	5	4	2	3	2	2	3	2	2	3	2	1	4	4	3	4	5	4	5	4	4	2	5	4	5	4	3	4	5	2	4	6	3	4	2	3	2	5	3	3	6	4
1551	1	2	2	2	3	2	2	1	2	1	2	2	1	2	1	2	1	2	1	4	4	5	4	4	5	5	4	5	4	5	4	5	5	3	2	3	2	3	2	3	2	3	3	2	2	3	2	3	5
1552	1	2	3	1	3	2	2	1	2	1	2	2	1	2	1	2	2	1	2	4	5	4	5	4	5	4	5	4	4	5	4	5	4	3	2	3	2	3	2	2	3	2	2	3	2	3	2	3	4
1553	1	3	6	1	2	3	5	2	2	1	2	2	2	2	2	2	2	2	1	4	4	4	2	5	2	5	5	4	5	3	4	3	2	6	5	2	1	1	2	2	2	2	2	2	2	5	5	5	2
1554	2	2	6	1	3	3	2	2	1	3	4	4	3	3	2	2	3	3	2	4	4	4	4	4	4	5	4	3	4	3	4	4	4	3	3	3	5	4	3	2	2	2	3	4	4	2	3	2	4
1555	2	2	4	2	3	3	5	4	5	4	5	3	3	3	3	3	3	3	2	4	4	4	4	4	4	4	4	3	4	2	4	5	5	6	6	3	2	5	5	5	5	5	5	5	5	3	3	5	3
1556	1	2	4	2	2	3	4	5	4	4	5	4	5	4	4	5	5	4	4	5	4	4	4	5	4	5	4	4	5	4	4	5	4	5	4	4	3	6	5	6	5	6	5	5	6	6	5	6	2
1557	2	3	6	1	3	2	2	2	1	1	4	4	2	3	3	3	2	2	1	4	4	4	4	5	5	4	4	4	3	1	2	5	4	5	6	5	5	6	6	6	5	5	5	5	5	6	5	5	4
1558	2	2	2	1	3	2	4	2	4	4	4	3	4	4	4	4	2	3	2	4	4	5	4	5	4	4	3	2	4	4	4	5	3	5	5	6	5	4	4	5	5	6	6	3	5	3	5	6	4
1559	2	2	1	2	1	2	4	3	4	5	5	3	4	3	4	4	4	5	4	4	5	5	5	4	5	4	5	2	2	3	4	4	4	6	6	5	6	6	6	6	6	6	6	4	6	6	5	6	5
1560	2	2	3	1	4	4	4	4	5	3	2	2	4	4	4	2	2	4	4	4	4	4	4	4	3	3	3	2	3	2	2	2	2	5	5	2	2	2	2	2	2	2	2	2	2	2	2	2	4
1561	2	3	6	1	3	3	4	4	5	5	4	4	5	4	4	4	4	4	5	5	4	5	5	4	4	5	5	5	4	5	5	5	4	5	6	6	6	6	5	5	5	5	5	5	5	6	6	6	4
1562	2	2	6	1	2	3	4	2	4	4	4	4	4	4	4	4	3	3	2	4	4	4	4	4	4	4	4	3	4	4	3	4	4	3	4	4	3	6	4	5	5	4	3	3	4	5	5	5	4
1563	2	2	3	2	4	2	5	5	5	2	5	5	5	5	3	3	5	5	5	5	5	5	4	5	4	4	4	3	4	2	1	4	5	3	5	3	1	5	6	4	3	1	4	3	6	2	3	6	5
1564	2	2	6	1	5	3	4	4	5	5	5	5	5	5	4	5	5	5	4	5	5	5	5	5	5	3	3	4	4	4	4	4	3	4	5	5	4	5	4	5	4	4	5	5	3	1	3	6	5
1565	2	2	6	1	3	4	2	4	2	4	4	4	3	2	2	2	4	4	2	2	2	2	5	5	1	4	3	1	4	3	2	4	4	6	2	6	5	6	6	1	6	5	5	5	6	5	5	6	3
1566	2	2	1	1	2	2	4	4	4	3	3	2	3	4	4	4	3	3	1	4	4	4	4	5	4	4	4	4	4	3	4	4	4	4	4	4	3	3	4	4	3	4	3	5	4	3	4	2	4
1567	2	2	2	1	1	3	4	4	4	4	3	1	3	1	3	1	2	1	2	2	2	5	4	5	4	4	3	3	3	2	2	3	3	3	5	5	5	4	2	3	4	5	3	5	6	4	5	5	3
1568	2	2	1	2	1	2	4	4	4	5	4	4	4	4	4	4	4	4	4	5	5	5	5	5	4	4	5	5	3	3	4	5	5	5	6	5	6	6	6	6	5	6	6	4	6	6	5	6	5
1569	2	2	6	1	2	3	4	4	3	4	3	4	4	4	2	2	2	2	3	2	4	4	4	4	4	4	4	4	4	4	3	4	3	5	2	4	3	3	3	3	2	2	2	2	4	3	3	5	4
1570	2	2	1	2	3	4	2	1	1	1	1	2	1	1	1	1	1	1	1	2	2	5	4	4	4	5	5	2	2	1	4	2	2	3	3	4	4	6	2	4	4	4	4	4	4	4	3	4	4
1571	2	2	6	1	2	4	4	2	4	4	4	4	4	4	4	4	4	4	4	4	4	5	5	4	4	5	5	5	5	2	4	5	5	2	4	4	4	3	3	4	4	5	5	4	5	5	4	3	4
1572	2	2	6	1	3	2	4	2	3	2	4	4	2	3	1	1	3	3	1	5	5	5	5	5	5	4	4	3	4	2	2	2	3	2	6	1	1	6	1	1	1	1	4	2	6	1	1	1	5
1573	2	3	4	2	5	4	5	4	3	4	5	4	3	4	3	2	4	4	3	4	4	2	2	4	2	5	2	4	1	4	2	4	2	5	4	2	5	5	4	3	5	3	4	3	5	6	5	3	4
1574	2	2	6	1	3	3	4	4	5	5	5	5	4	4	4	4	4	4	5	5	5	5	5	5	5	5	4	4	4	5	5	5	5	5	5	3	3	5	5	5	3	4	5	3	6	4	5	5	4
1575	2	2	3	2	1	3	5	5	2	4	2	2	2	2	2	2	2	2	2	4	4	4	4	4	4	3	3	1	4	2	4	4	4	3	3	4	4	4	4	5	4	2	4	4	5	4	5	4	5
1576	2	2	3	2	2	2	5	5	1	1	1	1	2	3	2	2	4	4	1	1	1	3	3	4	2	5	5	2	4	5	2	5	5	6	1	1	1	4	5	5	3	4	5	5	5	1	3	3	4
1577	2	2	6	1	1	3	3	4	3	4	4	4	4	4	2	3	4	4	2	4	4	4	4	4	4	4	4	4	4	4	4	4	4	3	3	3	5	5	5	2	2	4	2	2	4	2	2	5	4
1578	2	2	2	2	2	4	2	1	4	3	4	5	3	4	5	4	5	4	1	2	1	4	3	5	3	5	4	5	4	5	4	5	3	5	6	5	6	3	5	2	3	5	3	5	2	3	1	3	4
1579	2	2	2	2	1	2	4	2	4	4	2	1	2	2	2	2	2	1	1	2	2	4	3	4	2	3	4	4	4	2	3	3	4	4	5	3	3	4	4	4	3	4	4	3	5	2	3	5	3
1580	2	2	2	1	2	3	4	5	3	4	4	4	4	4	4	4	4	4	4	2	2	4	3	4	4	4	3	3	4	2	2	2	4	3	3	3	3	3	2	3	3	3	3	3	3	3	3	3	4
1581	2	2	6	1	3	3	4	4	5	5	5	5	5	5	4	5	2	2	4	4	4	5	5	5	4	5	5	5	4	2	4	2	5	2	1	3	5	1	2	3	2	2	1	3	3	3	1	3	4
1582	2	2	1	1	2	1	2	4	4	3	3	4	3	4	2	2	3	2	2	3	4	2	4	4	5	5	5	3	3	3	4	3	2	4	4	5	5	5	6	6	4	5	5	3	5	5	4	6	4
1583	2	3	4	2	3	3	2	3	2	3	2	3	2	3	3	2	3	2	2	2	3	2	3	3	2	3	2	3	2	3	4	2	2	3	3	3	3	3	3	2	3	3	3	2	4	2	4	2	2
1584	1	2	6	1	1	3	4	4	4	5	5	5	5	5	5	4	4	4	4	4	4	5	5	5	5	5	5	4	4	4	4	4	4	4	5	3	3	5	4	4	4	4	5	5	5	5	4	6	5
1585	1	4	6	2	3	4	3	2	4	2	4	3	2	4	5	5	3	4	4	4	3	4	3	4	4	2	3	4	4	3	3	5	3	4	5	4	3	4	5	5	3	5	5	5	3	5	4	4	4
1586	1	3	6	1	2	3	3	4	5	5	5	2	3	3	2	3	3	3	1	4	4	5	5	5	5	5	5	3	2	3	2	5	5	3	3	4	5	6	5	4	4	4	5	3	6	1	3	6	4
1587	2	3	6	1	3	3	5	5	5	3	5	5	3	3	4	3	4	3	1	4	4	4	5	5	4	4	4	2	4	1	4	1	4	5	6	5	5	5	4	4	4	4	4	5	6	4	5	6	4
1588	2	3	6	2	2	3	3	4	3	3	4	4	4	3	3	4	4	4	4	3	5	4	3	4	3	4	4	4	4	4	3	3	4	5	4	4	4	6	5	4	3	6	4	4	5	4	4	5	3
1589	2	2	3	2	1	4	4	5	5	2	5	5	5	5	5	5	5	5	5	1	2	5	2	5	2	5	5	5	5	4	4	4	2	3	5	5	4	5	5	4	5	4	5	4	5	5	5	5	1
1590	2	2	1	2	5	3	2	2	1	2	2	3	2	2	2	2	2	2	2	4	4	5	4	5	4	5	5	4	4	2	4	4	4	5	5	5	5	5	5	5	5	5	5	5	6	3	5	5	4
1591	2	2	3	1	2	2	4	3	4	5	4	5	4	5	4	4	5	4	4	4	5	4	4	4	5	5	4	5	4	5	4	4	3	6	5	5	6	5	4	5	5	4	5	5	6	5	4	4	4
1592	1	3	6	1	2	4	4	5	5	3	4	4	5	5	5	5	4	4	4	4	4	4	3	4	5	4	3	3	3	4	5	4	3	3	5	4	3	4	4	5	5	3	4	3	6	2	3	5	4
1593	2	4	6	2	2	4	4	4	3	3	3	3	3	3	3	3	3	3	3	4	4	4	3	4	4	4	4	4	4	4	4	4	4	4	3	4	4	3	3	3	3	3	4	3	4	4	4	4	2
1594	2	2	6	1	2	3	4	4	4	4	4	4	4	4	4	4	4	4	5	5	5	5	5	4	4	4	5	4	4	5	4	5	5	4	4	5	5	4	5	6	6	4	5	4	5	5	5	6	5
1595	2	2	2	1	2	2	4	4	4	4	3	3	3	2	2	4	3	3	2	4	3	4	4	4	4	4	4	3	3	2	3	4	4	4	3	3	3	4	4	4	4	4	4	4	4	3	3	3	4
1596	2	2	6	1	4	2	2	2	4	5	4	5	4	5	2	2	2	2	4	4	5	5	5	5	5	4	5	4	4	4	4	5	4	3	5	5	3	5	3	3	3	3	3	3	3	2	4	5	4
1597	2	2	3	1	1	1	3	4	3	4	3	3	3	3	3	3	2	2	2	4	4	4	4	4	4	4	4	3	3	4	4	4	4	5	5	3	5	5	4	5	5	5	5	4	5	4	3	5	4
1598	2	2	1	2	4	3	4	2	2	4	3	3	2	2	2	2	2	2	2	4	2	4	4	5	4	4	4	3	2	2	1	1	1	2	3	4	4	3	4	3	4	5	5	3	6	4	3	5	2
1599	2	3	6	1	3	3	4	4	2	2	3	3	3	3	3	3	3	3	2	4	4	4	5	5	4	4	5	4	3	2	2	4	4	5	4	4	5	4	4	5	4	5	4	4	4	5	3	6	2
1600	2	2	3	1	2	2	4	2	2	2	2	2	4	4	2	2	4	5	2	5	5	4	5	5	5	4	4	4	5	5	4	4	4	4	6	6	6	5	3	5	5	6	4	3	5	6	5	6	4
1601	2	2	4	1	3	3	4	5	5	3	4	4	4	4	4	4	2	2	2	4	4	4	5	4	3	4	4	3	3	3	4	5	4	5	5	4	4	4	5	6	5	4	5	4	6	2	4	6	2
1602	2	2	6	1	3	3	4	1	1	1	3	2	2	2	1	1	1	1	1	4	4	4	5	5	5	5	5	4	5	4	4	4	4	1	2	6	6	6	5	5	5	5	5	1	1	4	5	6	1
1603	1	1	1	2	1	3	5	4	5	5	3	5	5	5	5	5	5	5	5	5	5	5	5	5	5	5	5	5	5	5	5	5	5	5	5	5	5	5	5	5	5	5	5	5	5	5	5	5	3
1604	2	2	2	2	5	3	4	5	5	4	5	5	5	5	5	5	4	4	2	4	4	4	4	4	4	4	4	4	4	4	4	4	4	5	5	5	5	5	4	5	4	4	4	3	5	3	4	5	4
1605	2	1	1	1	1	1	2	2	4	4	3	3	3	3	3	3	3	3	3	4	4	4	4	4	3	4	3	4	4	3	2	4	4	3	5	5	3	5	3	5	3	5	3	4	3	4	3	4	4
1606	2	2	6	2	2	3	4	4	5	5	5	5	5	5	5	5	5	5	4	5	5	5	5	4	5	4	4	4	4	5	4	5	4	5	4	2	2	2	2	2	2	2	3	2	5	5	2	5	4
1607	2	2	3	1	4	4	3	3	3	3	3	3	3	3	3	3	3	3	3	3	3	5	5	3	3	3	3	3	3	3	3	3	3	3	3	3	3	3	3	3	3	3	3	4	4	5	4	4	2
1608	2	2	4	1	3	4	3	5	5	4	4	4	4	4	4	4	4	4	3	4	4	4	4	4	4	5	5	4	4	3	4	4	3	2	3	4	4	5	6	3	3	5	5	4	6	4	4	6	4
1609	2	2	1	1	3	3	1	1	4	3	4	2	1	1	1	1	1	1	1	4	4	5	5	5	5	5	5	3	3	3	3	5	5	3	2	4	4	3	4	4	3	4	4	4	4	3	4	6	5
1610	2	2	6	2	2	4	3	3	4	4	2	4	2	3	4	2	4	2	4	2	2	2	2	4	2	2	2	2	2	2	2	2	2	4	4	4	4	4	4	4	4	4	4	4	4	4	4	4	3
1611	2	3	1	1	3	4	2	2	2	2	2	2	2	2	2	2	2	2	2	4	4	4	2	5	5	5	5	2	3	4	1	1	4	4	6	6	6	6	6	4	3	3	3	3	6	3	3	6	5
1612	2	2	4	2	3	3	2	4	3	3	2	2	2	2	2	2	2	2	2	3	3	2	2	2	2	2	2	2	2	2	3	3	2	3	3	3	3	3	4	3	5	5	5	5	5	4	4	4	4
1613	2	3	6	1	3	4	1	1	1	2	2	2	2	2	2	2	1	2	1	5	5	5	4	4	4	5	5	4	3	3	4	4	3	3	6	5	5	4	6	5	5	4	6	5	6	5	4	6	4
1614	2	3	4	2	3	3	2	5	5	5	5	5	4	4	5	4	3	5	5	5	5	5	5	5	5	5	5	4	4	1	1	1	1	1	2	2	3	1	3	5	1	1	5	2	1	4	1	4	5
1615	2	2	2	1	1	3	2	4	4	4	4	4	4	4	3	3	3	3	3	2	2	2	2	4	4	4	4	4	4	4	4	4	4	3	3	3	3	3	3	3	3	3	4	4	3	3	3	3	3
1616	2	2	6	1	2	4	4	5	5	5	5	5	5	4	5	5	4	4	5	4	5	5	5	5	5	4	5	5	5	1	1	4	4	2	2	1	2	2	1	1	1	1	1	1	2	1	1	5	5
1617	2	2	6	1	4	3	4	2	2	1	2	4	2	2	2	2	2	2	1	4	4	5	5	5	2	5	4	4	5	2	4	4	4	5	2	5	5	5	5	2	2	2	2	1	2	2	5	5	5
1618	1	2	6	1	2	4	3	3	2	3	2	4	3	3	3	3	3	3	1	3	3	4	3	4	3	5	5	5	5	3	4	4	5	4	6	6	6	6	6	5	5	5	4	4	5	5	4	5	3
1619	2	2	6	1	2	2	5	4	5	2	4	4	4	4	4	4	4	4	4	4	5	4	4	4	4	5	4	4	4	4	4	4	4	3	3	3	4	4	3	3	3	3	3	4	4	4	4	4	4
1620	2	2	3	1	1	2	4	2	4	2	2	2	1	1	1	1	2	2	1	4	4	5	5	4	4	5	5	4	3	1	2	4	4	4	3	3	5	5	5	3	4	4	4	3	5	2	3	5	4
1621	2	2	6	1	2	3	2	4	2	4	3	3	3	2	3	4	2	2	2	2	2	2	4	4	4	4	5	2	1	2	3	4	3	2	4	5	5	5	1	3	2	3	2	2	3	1	2	5	4
1622	2	2	1	1	2	2	3	2	4	3	2	2	2	2	2	2	2	2	2	4	4	4	4	4	4	4	4	3	4	3	4	3	3	4	4	4	6	5	5	5	4	5	5	3	6	2	3	3	4
1623	2	2	2	1	4	2	4	3	3	3	4	3	2	3	3	3	4	4	3	4	3	4	3	4	5	4	4	5	4	4	2	3	4	5	4	5	4	5	4	5	4	5	4	3	4	4	3	4	3
1624	2	2	4	1	3	3	4	4	5	2	5	4	4	4	2	2	4	4	2	2	4	4	5	5	5	5	5	5	5	4	5	5	5	6	4	4	5	5	6	5	5	3	3	4	4	3	4	6	4
1625	2	2	2	1	3	3	4	2	4	4	4	4	3	3	3	3	3	2	4	4	4	4	5	5	5	4	4	5	5	5	3	4	4	4	5	4	2	5	3	5	4	3	5	4	3	5	2	6	4
1626	2	2	3	2	3	3	4	4	5	2	4	4	4	4	4	4	4	4	4	4	4	4	4	4	4	4	4	4	4	4	4	4	4	5	5	5	5	5	5	5	5	5	4	4	5	4	4	4	3
1627	1	3	6	2	4	4	5	4	3	5	5	5	5	3	5	4	4	4	5	3	2	1	1	3	2	2	2	2	2	1	1	1	1	6	6	4	5	5	6	6	6	6	5	5	6	5	5	5	4
1628	1	2	4	1	5	4	2	2	1	1	2	2	1	3	2	1	2	2	1	4	4	5	4	5	4	4	5	4	5	3	3	4	5	2	2	3	2	2	1	2	1	3	2	1	3	1	1	1	2
1629	1	2	2	2	3	1	3	2	3	3	2	1	1	1	2	1	1	2	1	5	5	5	4	4	4	5	3	3	5	3	4	5	5	3	1	2	3	2	1	1	2	2	2	3	3	1	1	1	2
1630	1	2	2	1	2	3	1	3	2	1	3	1	2	2	1	1	3	1	3	5	5	4	4	4	5	4	4	5	3	5	4	5	4	3	1	1	1	1	3	2	3	2	3	1	2	2	1	3	2
1631	2	4	6	1	4	3	2	2	1	1	3	1	3	2	2	1	1	1	1	3	4	5	3	4	5	5	4	3	3	5	4	5	5	2	3	1	1	2	2	2	1	1	3	2	2	2	1	3	2
1632	2	2	4	1	4	4	4	5	5	5	5	4	4	5	4	4	4	4	4	1	2	2	2	1	2	3	1	1	3	2	2	1	1	5	5	5	4	6	5	5	5	5	6	4	6	6	6	4	5
1633	2	2	4	1	4	4	3	3	1	2	1	2	1	1	2	3	2	2	2	4	3	4	5	3	4	3	4	5	3	5	4	5	5	2	3	2	1	1	2	3	1	1	3	3	3	1	2	2	2
1634	2	4	6	1	5	4	1	2	2	1	1	3	1	1	2	2	2	2	1	4	4	5	5	4	5	4	3	5	4	3	3	3	4	3	1	2	3	2	1	1	2	2	1	1	2	3	3	2	3
1635	2	1	2	1	4	4	4	5	5	4	5	5	4	5	4	4	4	5	5	1	1	2	1	1	3	1	1	1	2	1	2	3	2	5	4	6	6	5	5	5	5	6	5	6	6	6	6	6	4
1636	2	1	2	1	4	4	2	1	1	2	3	1	1	2	2	1	3	2	2	4	5	4	5	4	5	5	4	5	4	3	3	4	5	1	1	2	1	1	1	1	1	2	2	2	1	2	2	2	2
1637	2	1	2	1	5	1	2	3	2	2	1	2	3	2	1	1	1	3	3	5	3	5	5	3	4	5	5	4	4	3	5	5	5	2	3	2	1	1	1	3	1	1	3	1	2	1	3	2	3
1638	2	3	6	1	4	4	1	1	1	2	3	2	3	3	1	1	1	1	1	5	5	4	3	5	4	4	4	5	4	3	4	4	4	3	1	1	2	1	2	2	2	2	2	2	2	3	3	2	1
1639	2	2	2	1	3	2	1	3	3	1	2	1	3	1	3	2	1	2	3	3	4	4	4	4	3	3	3	4	3	5	5	5	3	1	3	2	2	2	3	3	2	1	3	2	3	2	2	1	1
1640	2	2	4	2	4	4	2	1	2	2	2	1	3	1	2	2	3	2	1	3	4	4	4	3	5	4	4	4	3	4	4	5	3	1	2	2	1	2	2	3	2	3	3	2	1	3	2	3	2
1641	2	1	1	1	1	4	3	3	3	1	1	1	2	3	1	1	2	1	2	5	3	4	3	5	5	4	5	4	4	4	4	4	3	2	1	2	1	3	1	2	1	3	2	3	1	1	3	2	2
1642	1	1	2	2	5	4	5	3	4	4	4	4	5	5	4	4	4	4	3	4	4	3	5	5	4	4	4	5	4	4	3	5	4	6	5	5	6	5	4	5	5	5	4	5	6	6	5	5	5
1643	1	1	2	2	5	2	3	3	2	2	2	2	1	1	1	1	2	1	3	4	5	5	4	4	4	5	5	4	5	5	5	5	5	1	2	2	1	1	2	2	1	3	2	2	3	3	1	3	1
1644	1	3	6	1	3	2	1	1	1	1	1	2	2	3	3	3	2	2	2	4	3	3	5	3	5	3	5	3	4	4	4	3	5	3	1	1	3	2	2	2	1	2	3	3	1	2	1	1	1
1645	2	4	6	1	4	4	3	4	3	4	3	3	4	5	3	4	5	3	5	1	3	1	1	2	3	3	3	2	1	1	3	2	3	5	5	4	6	6	5	5	5	4	6	5	6	5	6	5	4
1646	2	2	2	1	3	3	1	2	2	3	1	2	1	3	2	2	3	1	2	4	5	4	4	3	4	5	4	4	5	4	4	5	3	1	2	2	2	2	3	2	2	3	1	2	1	2	3	3	1
1647	1	1	1	2	4	4	1	3	2	3	1	2	1	1	2	3	3	1	2	4	4	4	3	3	4	5	5	3	4	4	4	5	4	1	1	1	1	3	1	2	1	3	2	2	1	3	2	2	2
1648	1	3	6	1	4	4	1	1	2	1	2	1	3	1	3	1	2	2	2	4	5	3	5	5	5	5	4	4	3	5	4	4	3	2	1	2	1	3	3	3	3	2	2	1	2	2	2	1	3
1649	1	3	6	2	4	4	1	1	2	2	2	3	3	1	1	2	3	3	2	5	4	5	5	5	5	4	4	5	3	3	4	3	4	1	2	2	1	1	1	2	2	2	1	3	3	1	2	2	3
1650	2	1	1	1	4	4	4	5	4	4	3	5	5	5	3	3	3	4	4	5	5	3	3	5	5	5	4	5	5	3	4	4	5	4	6	6	5	5	5	6	6	6	6	6	6	6	5	4	4
1651	2	2	4	1	4	4	1	2	1	2	3	2	1	3	1	1	1	2	1	5	4	3	5	5	5	4	3	3	4	4	3	3	3	3	1	2	2	3	1	2	2	2	2	3	1	2	2	2	1
1652	2	4	6	2	4	2	2	1	2	1	1	3	1	1	2	2	2	1	1	5	5	5	5	4	4	5	5	5	5	5	5	5	4	2	3	2	1	1	1	2	2	3	1	2	2	1	2	1	3
1653	1	2	4	1	4	3	2	2	1	1	3	1	2	1	1	1	2	3	2	4	5	4	4	3	4	3	3	5	5	3	3	4	5	2	1	1	2	2	3	2	2	1	3	3	1	2	3	2	2
1654	1	1	1	2	5	2	2	1	2	1	3	1	2	2	2	3	2	1	2	3	5	5	3	3	4	3	4	4	3	5	5	3	4	2	3	1	3	1	3	1	2	2	1	2	3	1	3	1	2
1655	1	3	6	2	5	4	4	5	4	5	3	4	4	4	5	4	4	4	3	5	3	5	3	3	5	4	5	4	4	4	4	5	5	6	4	4	6	6	6	6	6	5	6	6	5	5	6	6	4
1656	2	1	1	2	5	4	5	4	4	4	4	5	5	5	5	5	4	5	4	5	5	4	4	3	5	3	5	3	3	5	4	5	4	6	6	6	5	5	6	5	6	5	4	5	5	6	5	5	5
1657	2	2	3	1	3	4	2	2	3	3	1	1	2	2	1	1	2	1	1	4	5	5	3	3	3	4	4	5	4	4	4	5	5	1	3	2	2	1	2	3	2	1	2	1	2	2	1	2	2
1658	2	2	4	1	2	4	2	1	3	1	1	2	2	3	1	2	2	1	2	5	3	4	3	3	5	5	4	4	5	5	5	5	4	2	1	2	1	3	2	2	2	2	2	3	2	1	1	2	1
1659	1	2	2	2	5	4	1	3	3	3	2	2	2	2	2	1	2	1	2	5	3	3	5	4	4	4	3	4	5	3	4	4	5	1	3	1	2	3	1	1	1	1	1	1	2	2	1	2	1
1660	1	3	6	2	3	4	2	2	1	1	1	3	3	2	1	2	3	3	2	4	4	3	5	3	4	5	4	5	3	4	3	3	5	1	1	1	1	2	2	2	3	1	1	2	2	2	2	1	1
1661	1	3	6	2	5	2	5	4	4	4	5	5	4	3	5	4	5	5	4	5	5	4	5	4	4	5	5	4	4	5	5	5	5	4	5	6	6	6	5	6	6	6	5	6	6	4	6	4	5
1662	2	3	6	2	3	4	5	5	3	5	3	5	3	5	4	4	5	4	4	5	4	3	3	4	3	4	5	4	4	4	4	4	5	5	6	6	5	4	4	6	5	5	4	6	5	5	6	5	5
1663	1	2	4	1	1	4	2	1	2	3	1	2	3	3	2	2	3	2	2	4	5	4	4	4	5	3	3	5	4	5	4	3	3	3	1	1	1	2	2	2	1	2	2	2	2	1	2	2	3
1664	1	4	6	1	5	1	3	1	1	2	3	1	3	2	1	1	2	2	3	5	4	4	4	5	3	5	4	3	3	4	5	3	5	1	2	1	3	1	1	2	2	2	1	2	1	3	2	1	2
1665	1	4	6	2	2	2	1	2	1	2	1	1	1	2	1	1	1	1	2	5	5	4	4	4	4	4	4	4	3	4	4	3	3	2	1	1	2	1	1	3	2	2	2	2	1	3	1	1	3
1666	2	4	6	1	1	2	5	3	5	3	5	4	5	4	3	3	5	4	5	2	1	2	1	2	2	3	3	3	2	2	1	1	1	6	6	4	5	6	5	5	5	4	5	5	6	5	6	4	5
1667	1	2	2	2	4	4	3	4	3	5	4	4	4	5	5	3	4	3	5	4	4	4	4	5	4	4	5	5	4	4	5	5	4	6	5	6	6	6	6	5	6	4	5	6	4	6	6	6	4
1668	2	3	6	2	5	2	4	4	4	4	3	5	4	5	5	3	4	4	3	1	3	1	1	2	2	1	3	2	1	2	1	1	1	6	5	5	6	5	5	6	5	6	4	4	5	6	6	4	3
1669	1	1	2	1	4	3	5	5	4	5	3	4	4	4	4	5	5	3	5	3	1	2	2	1	2	2	2	2	3	1	1	2	1	6	4	6	5	5	5	5	5	4	6	6	4	5	6	6	5
1670	1	1	1	1	4	2	4	3	4	3	5	4	5	5	3	4	5	5	5	3	5	4	4	4	5	3	5	4	4	4	5	4	4	4	5	4	5	4	6	5	5	4	5	6	5	6	5	4	4
1671	1	4	6	2	4	2	2	1	3	3	3	2	1	2	1	1	3	2	1	5	5	4	5	4	5	3	5	3	4	5	5	5	3	1	1	2	2	2	1	1	1	1	2	2	3	1	3	3	2
1672	2	1	1	1	4	4	1	1	1	2	1	3	2	2	1	1	2	3	2	5	4	5	4	4	3	4	4	5	3	3	5	4	4	1	3	2	3	2	3	3	1	2	1	1	2	1	2	2	1
1673	1	2	3	2	4	4	1	1	2	1	3	3	1	2	1	1	1	3	1	3	3	5	4	4	4	3	5	4	4	5	4	5	3	2	1	1	1	1	3	1	3	3	3	2	1	2	3	1	1
1674	2	3	6	1	4	1	3	1	1	2	3	2	3	2	2	2	3	3	2	5	3	5	5	5	4	5	3	5	5	5	4	4	5	1	3	1	2	1	3	1	3	1	1	3	2	2	1	3	2
1675	2	1	2	2	1	4	4	4	5	4	4	4	3	3	5	5	3	4	5	3	5	4	5	5	5	5	3	3	4	5	5	5	5	5	5	5	5	6	6	5	5	6	6	5	5	6	6	6	5
1676	2	3	6	1	2	4	2	2	2	2	2	2	2	2	2	1	1	3	2	3	5	4	4	5	3	5	5	4	3	4	3	5	3	2	2	1	1	3	2	2	2	3	2	3	2	2	3	2	2
1677	1	3	6	2	5	4	4	5	4	3	5	3	5	4	5	4	4	3	4	1	1	1	2	2	3	1	2	2	1	2	1	1	2	4	4	5	5	5	6	6	4	5	4	4	4	5	6	4	5
[truncated: 25 more columns]
